# Supplementary material for: A Shortest-Path-Based Method for the Analysis and Prediction of Fruit-Related Genes in Arabidopsis thaliana
Source: PLoS One. 2016 Jul 19;11(7):e0159519. doi: 10.1371/journal.pone.0159519 (PMC4951011; doi:10.1371/journal.pone.0159519)
Supplement: S2 Table — (TXT) [file pone.0159519.s002.txt]

AT1G01010	AT1G01120	844
AT1G01010	AT1G01380	704
AT1G01010	AT1G02220	703
AT1G01010	AT1G02230	500
AT1G01010	AT1G02250	821
AT1G01010	AT1G02405	701
AT1G01010	AT1G03250	699
AT1G01010	AT1G03687	799
AT1G01010	AT1G03910	762
AT1G01010	AT1G04230	804
AT1G01010	AT1G04510	727
AT1G01010	AT1G04780	637
AT1G01010	AT1G05100	817
AT1G01010	AT1G06050	698
AT1G01010	AT1G06620	824
AT1G01010	AT1G07360	844
AT1G01010	AT1G07460	701
AT1G01010	AT1G07970	812
AT1G01010	AT1G08050	809
AT1G01010	AT1G08220	782
AT1G01010	AT1G08290	690
AT1G01010	AT1G09000	846
AT1G01010	AT1G10030	77
AT1G01010	AT1G10220	732
AT1G01010	AT1G10410	838
AT1G01010	AT1G10570	633
AT1G01010	AT1G11220	706
AT1G01010	AT1G11400	799
AT1G01010	AT1G12390	538
AT1G01010	AT1G14330	816
AT1G01010	AT1G14360	538
AT1G01010	AT1G16240	538
AT1G01010	AT1G16520	799
AT1G01010	AT1G17080	77
AT1G01010	AT1G18260	809
AT1G01010	AT1G18340	323
AT1G01010	AT1G19850	777
AT1G01010	AT1G21000	732
AT1G01010	AT1G21370	470
AT1G01010	AT1G21430	827
AT1G01010	AT1G21790	538
AT1G01010	AT1G21980	812
AT1G01010	AT1G23440	830
AT1G01010	AT1G23950	804
AT1G01010	AT1G24320	824
AT1G01010	AT1G24706	220
AT1G01010	AT1G25490	768
AT1G01010	AT1G26690	740
AT1G01010	AT1G26910	793
AT1G01010	AT1G27420	764
AT1G01010	AT1G28960	820
AT1G01010	AT1G30170	790
AT1G01010	AT1G30835	534
AT1G01010	AT1G31350	844
AT1G01010	AT1G32510	741
AT1G01010	AT1G35112	535
AT1G01010	AT1G35470	827
AT1G01010	AT1G35510	631
AT1G01010	AT1G36310	832
AT1G01010	AT1G42190	843
AT1G01010	AT1G43580	809
AT1G01010	AT1G43770	821
AT1G01010	AT1G48100	846
AT1G01010	AT1G48660	593
AT1G01010	AT1G50735	709
AT1G01010	AT1G51720	753
AT1G01010	AT1G51740	846
AT1G01010	AT1G53820	801
AT1G01010	AT1G54490	757
AT1G01010	AT1G54610	706
AT1G01010	AT1G55150	765
AT1G01010	AT1G56010	838
AT1G01010	AT1G57600	757
AT1G01010	AT1G58470	751
AT1G01010	AT1G59670	759
AT1G01010	AT1G59680	820
AT1G01010	AT1G60420	835
AT1G01010	AT1G60987	591
AT1G01010	AT1G61120	837
AT1G01010	AT1G61490	805
AT1G01010	AT1G62060	830
AT1G01010	AT1G62840	838
AT1G01010	AT1G62880	538
AT1G01010	AT1G63820	807
AT1G01010	AT1G64570	341
AT1G01010	AT1G64940	753
AT1G01010	AT1G66680	809
AT1G01010	AT1G67960	815
AT1G01010	AT1G68390	734
AT1G01010	AT1G68740	757
AT1G01010	AT1G69770	804
AT1G01010	AT1G70940	798
AT1G01010	AT1G71860	754
AT1G01010	AT1G72240	793
AT1G01010	AT1G73260	719
AT1G01010	AT1G74510	701
AT1G01010	AT1G75510	846
AT1G01010	AT1G75630	538
AT1G01010	AT1G75730	844
AT1G01010	AT1G76070	821
AT1G01010	AT1G76580	799
AT1G01010	AT1G76630	493
AT1G01010	AT1G76670	538
AT1G01010	AT1G76980	799
AT1G01010	AT1G77350	538
AT1G01010	AT1G77840	809
AT1G01010	AT1G78590	704
AT1G01010	AT1G78940	840
AT1G01010	AT1G80880	816
AT1G01010	AT1G80900	820
AT1G01010	AT2G01410	591
AT1G01010	AT2G02250	731
AT1G01010	AT2G02490	591
AT1G01010	AT2G02990	77
AT1G01010	AT2G04430	715
AT1G01010	AT2G04550	846
AT1G01010	AT2G10410	258
AT1G01010	AT2G10450	570
AT1G01010	AT2G11200	762
AT1G01010	AT2G15695	653
AT1G01010	AT2G17265	548
AT1G01010	AT2G17350	844
AT1G01010	AT2G17790	846
AT1G01010	AT2G19530	837
AT1G01010	AT2G19790	699
AT1G01010	AT2G20080	846
AT1G01010	AT2G20310	843
AT1G01010	AT2G20410	805
AT1G01010	AT2G20740	538
AT1G01010	AT2G21060	821
AT1G01010	AT2G22260	759
AT1G01010	AT2G22770	820
AT1G01010	AT2G22780	837
AT1G01010	AT2G23150	824
AT1G01010	AT2G25140	785
AT1G01010	AT2G25720	543
AT1G01010	AT2G25830	832
AT1G01010	AT2G27100	807
AT1G01010	AT2G27140	799
AT1G01010	AT2G29420	768
AT1G01010	AT2G30340	815
AT1G01010	AT2G31020	838
AT1G01010	AT2G31490	538
AT1G01010	AT2G32190	649
AT1G01010	AT2G32380	538
AT1G01010	AT2G33120	538
AT1G01010	AT2G34700	807
AT1G01010	AT2G38250	712
AT1G01010	AT2G38700	799
AT1G01010	AT2G39760	832
AT1G01010	AT2G40340	837
AT1G01010	AT2G40750	812
AT1G01010	AT2G41060	782
AT1G01010	AT2G41160	777
AT1G01010	AT2G42620	731
AT1G01010	AT2G42640	833
AT1G01010	AT2G43510	538
AT1G01010	AT2G44080	538
AT1G01010	AT2G45610	817
AT1G01010	AT2G45750	840
AT1G01010	AT2G46320	827
AT1G01010	AT2G46380	564
AT1G01010	AT2G47000	824
AT1G01010	AT2G47760	538
AT1G01010	AT2G48160	185
AT1G01010	AT3G01070	719
AT1G01010	AT3G01200	698
AT1G01010	AT3G01320	539
AT1G01010	AT3G02280	706
AT1G01010	AT3G02515	321
AT1G01010	AT3G02830	401
AT1G01010	AT3G03090	817
AT1G01010	AT3G03340	785
AT1G01010	AT3G04170	593
AT1G01010	AT3G04190	593
AT1G01010	AT3G05380	709
AT1G01010	AT3G05540	838
AT1G01010	AT3G07260	521
AT1G01010	AT3G07950	538
AT1G01010	AT3G10220	722
AT1G01010	AT3G10260	77
AT1G01010	AT3G10500	795
AT1G01010	AT3G11770	837
AT1G01010	AT3G12600	820
AT1G01010	AT3G12960	690
AT1G01010	AT3G13320	548
AT1G01010	AT3G13430	782
AT1G01010	AT3G13438	629
AT1G01010	AT3G14070	812
AT1G01010	AT3G14170	753
AT1G01010	AT3G14200	804
AT1G01010	AT3G14790	818
AT1G01010	AT3G15950	821
AT1G01010	AT3G18090	561
AT1G01010	AT3G18580	719
AT1G01010	AT3G18710	793
AT1G01010	AT3G18720	710
AT1G01010	AT3G19770	707
AT1G01010	AT3G21480	838
AT1G01010	AT3G22435	813
AT1G01010	AT3G23780	627
AT1G01010	AT3G24800	701
AT1G01010	AT3G25190	538
AT1G01010	AT3G25220	846
AT1G01010	AT3G27560	589
AT1G01010	AT3G28080	538
AT1G01010	AT3G29034	538
AT1G01010	AT3G29250	809
AT1G01010	AT3G31442	220
AT1G01010	AT3G42658	498
AT1G01010	AT3G43520	538
AT1G01010	AT3G43920	809
AT1G01010	AT3G44042	321
AT1G01010	AT3G44150	773
AT1G01010	AT3G45880	706
AT1G01010	AT3G46960	591
AT1G01010	AT3G47600	827
AT1G01010	AT3G48360	466
AT1G01010	AT3G48580	807
AT1G01010	AT3G48680	754
AT1G01010	AT3G48890	751
AT1G01010	AT3G49170	640
AT1G01010	AT3G49760	701
AT1G01010	AT3G50210	846
AT1G01010	AT3G51040	832
AT1G01010	AT3G51130	838
AT1G01010	AT3G53120	528
AT1G01010	AT3G54130	726
AT1G01010	AT3G55210	667
AT1G01010	AT3G57090	538
AT1G01010	AT3G58680	698
AT1G01010	AT3G59640	807
AT1G01010	AT3G60200	626
AT1G01010	AT3G60730	740
AT1G01010	AT3G62460	640
AT1G01010	AT3G62730	591
AT1G01010	AT3G63010	717
AT1G01010	AT4G00190	815
AT1G01010	AT4G01830	637
AT1G01010	AT4G02220	762
AT1G01010	AT4G02610	828
AT1G01010	AT4G03770	776
AT1G01010	AT4G04040	776
AT1G01010	AT4G06477	463
AT1G01010	AT4G08510	793
AT1G01010	AT4G11130	809
AT1G01010	AT4G14730	538
AT1G01010	AT4G14800	762
AT1G01010	AT4G15120	818
AT1G01010	AT4G16530	846
AT1G01010	AT4G17570	704
AT1G01010	AT4G19190	844
AT1G01010	AT4G20010	799
AT1G01010	AT4G21500	815
AT1G01010	AT4G21970	554
AT1G01010	AT4G22530	832
AT1G01010	AT4G22750	693
AT1G01010	AT4G24060	704
AT1G01010	AT4G26060	755
AT1G01010	AT4G26460	812
AT1G01010	AT4G28040	538
AT1G01010	AT4G29870	807
AT1G01010	AT4G33200	809
AT1G01010	AT4G33390	724
AT1G01010	AT4G34230	799
AT1G01010	AT4G34660	846
AT1G01010	AT4G35150	820
AT1G01010	AT4G36700	731
AT1G01010	AT4G38560	809
AT1G01010	AT4G38740	846
AT1G01010	AT5G03455	640
AT1G01010	AT5G03660	762
AT1G01010	AT5G04400	767
AT1G01010	AT5G04920	699
AT1G01010	AT5G04990	462
AT1G01010	AT5G05600	843
AT1G01010	AT5G05760	538
AT1G01010	AT5G05850	593
AT1G01010	AT5G06370	816
AT1G01010	AT5G07630	843
AT1G01010	AT5G07780	843
AT1G01010	AT5G09640	848
AT1G01010	AT5G10630	706
AT1G01010	AT5G11760	840
AT1G01010	AT5G12410	809
AT1G01010	AT5G12880	815
AT1G01010	AT5G13080	840
AT1G01010	AT5G13280	800
AT1G01010	AT5G13330	807
AT1G01010	AT5G13410	591
AT1G01010	AT5G13820	827
AT1G01010	AT5G13960	779
AT1G01010	AT5G14620	830
AT1G01010	AT5G15700	729
AT1G01010	AT5G18270	707
AT1G01010	AT5G19875	538
AT1G01010	AT5G19900	591
AT1G01010	AT5G20660	812
AT1G01010	AT5G21990	751
AT1G01010	AT5G22260	809
AT1G01010	AT5G22470	779
AT1G01010	AT5G22710	704
AT1G01010	AT5G25520	805
AT1G01010	AT5G25940	801
AT1G01010	AT5G27927	749
AT1G01010	AT5G28220	586
AT1G01010	AT5G28626	593
AT1G01010	AT5G35570	699
AT1G01010	AT5G35620	837
AT1G01010	AT5G40880	801
AT1G01010	AT5G41315	846
AT1G01010	AT5G42080	838
AT1G01010	AT5G42350	840
AT1G01010	AT5G42360	717
AT1G01010	AT5G42440	687
AT1G01010	AT5G42970	813
AT1G01010	AT5G43460	538
AT1G01010	AT5G44250	703
AT1G01010	AT5G44310	660
AT1G01010	AT5G46080	812
AT1G01010	AT5G46870	820
AT1G01010	AT5G49580	668
AT1G01010	AT5G49710	817
AT1G01010	AT5G51010	538
AT1G01010	AT5G51400	800
AT1G01010	AT5G51880	516
AT1G01010	AT5G55240	827
AT1G01010	AT5G56260	706
AT1G01010	AT5G56860	777
AT1G01010	AT5G58620	807
AT1G01010	AT5G59490	744
AT1G01010	AT5G60920	792
AT1G01010	AT5G62490	829
AT1G01010	AT5G63110	816
AT1G01010	AT5G63160	405
AT1G01010	AT5G64230	699
AT1G01010	AT5G64530	834
AT1G01010	AT5G64610	744
AT1G01010	AT5G64750	830
AT1G01010	AT5G65260	846
AT1G01010	AT5G65950	688
AT1G01010	AT5G66050	715
AT1G01010	AT5G66750	804
AT1G01010	AT5G67310	726
AT1G01020	AT1G02130	800
AT1G01020	AT1G03830	762
AT1G01020	AT1G10030	79
AT1G01020	AT1G11560	779
AT1G01020	AT1G11680	373
AT1G01020	AT1G12340	779
AT1G01020	AT1G12390	779
AT1G01020	AT1G13870	434
AT1G01020	AT1G15020	714
AT1G01020	AT1G19020	728
AT1G01020	AT1G19025	728
AT1G01020	AT1G20330	833
AT1G01020	AT1G20575	664
AT1G01020	AT1G27410	728
AT1G01020	AT1G27520	705
AT1G01020	AT1G42470	765
AT1G01020	AT1G48600	833
AT1G01020	AT1G61790	779
AT1G01020	AT1G62430	709
AT1G01020	AT1G64970	833
AT1G01020	AT1G66730	728
AT1G01020	AT1G69420	572
AT1G01020	AT1G73160	516
AT1G01020	AT1G73600	833
AT1G01020	AT1G76090	833
AT1G01020	AT1G76490	845
AT1G01020	AT2G01270	714
AT1G01020	AT2G17520	383
AT1G01020	AT2G18950	443
AT1G01020	AT2G19450	217
AT1G01020	AT2G22530	349
AT1G01020	AT2G26810	848
AT1G01020	AT2G31970	500
AT1G01020	AT2G33640	572
AT1G01020	AT2G34980	377
AT1G01020	AT2G38840	762
AT1G01020	AT2G40990	572
AT1G01020	AT2G43320	632
AT1G01020	AT2G45700	728
AT1G01020	AT3G01380	776
AT1G01020	AT3G01660	833
AT1G01020	AT3G07080	765
AT1G01020	AT3G11730	800
AT1G01020	AT3G11870	383
AT1G01020	AT3G11945	443
AT1G01020	AT3G12180	779
AT1G01020	AT3G18000	833
AT1G01020	AT3G22180	572
AT1G01020	AT3G26680	728
AT1G01020	AT3G26935	572
AT1G01020	AT3G27325	825
AT1G01020	AT3G27460	846
AT1G01020	AT3G28345	809
AT1G01020	AT3G45100	516
AT1G01020	AT3G48180	728
AT1G01020	AT3G48760	572
AT1G01020	AT3G48890	592
AT1G01020	AT3G51390	572
AT1G01020	AT3G51520	500
AT1G01020	AT3G51820	443
AT1G01020	AT3G56920	572
AT1G01020	AT3G56930	572
AT1G01020	AT3G57170	360
AT1G01020	AT4G00800	434
AT1G01020	AT4G01730	572
AT1G01020	AT4G02450	843
AT1G01020	AT4G14000	632
AT1G01020	AT4G15080	572
AT1G01020	AT4G16660	842
AT1G01020	AT4G17530	800
AT1G01020	AT4G17910	330
AT1G01020	AT4G19460	516
AT1G01020	AT4G19490	435
AT1G01020	AT4G23660	377
AT1G01020	AT4G24630	572
AT1G01020	AT4G29590	833
AT1G01020	AT4G29680	776
AT1G01020	AT4G29690	776
AT1G01020	AT4G29700	776
AT1G01020	AT4G29710	776
AT1G01020	AT4G32140	765
AT1G01020	AT4G32540	848
AT1G01020	AT4G33200	549
AT1G01020	AT4G34270	828
AT1G01020	AT4G38350	765
AT1G01020	AT5G01220	516
AT1G01020	AT5G04340	712
AT1G01020	AT5G05070	572
AT1G01020	AT5G09910	800
AT1G01020	AT5G10480	822
AT1G01020	AT5G13640	776
AT1G01020	AT5G13710	833
AT1G01020	AT5G17250	776
AT1G01020	AT5G19130	345
AT1G01020	AT5G22130	721
AT1G01020	AT5G22750	751
AT1G01020	AT5G23320	592
AT1G01020	AT5G24360	383
AT1G01020	AT5G38460	728
AT1G01020	AT5G40550	846
AT1G01020	AT5G41060	572
AT1G01020	AT5G43710	705
AT1G01020	AT5G46070	762
AT1G01020	AT5G47200	800
AT1G01020	AT5G50020	572
AT1G01020	AT5G54260	439
AT1G01020	AT5G59770	822
AT1G01020	AT5G64813	800
AT1G01030	AT1G03510	838
AT1G01030	AT1G24110	534
AT1G01030	AT1G29910	809
AT1G01030	AT1G29920	631
AT1G01030	AT1G32330	403
AT1G01030	AT1G69180	849
AT1G01030	AT1G75520	809
AT1G01030	AT1G76900	435
AT1G01030	AT2G01730	591
AT1G01030	AT2G03840	438
AT1G01030	AT2G18120	829
AT1G01030	AT2G18230	810
AT1G01030	AT2G19050	212
AT1G01030	AT2G23380	654
AT1G01030	AT2G25170	712
AT1G01030	AT2G33860	803
AT1G01030	AT2G36590	343
AT1G01030	AT2G45190	742
AT1G01030	AT3G19870	121
AT1G01030	AT3G51060	466
AT1G01030	AT3G54320	807
AT1G01030	AT3G57670	805
AT1G01030	AT4G00120	714
AT1G01030	AT4G13260	592
AT1G01030	AT4G24490	321
AT1G01030	AT4G26930	429
AT1G01030	AT4G32540	745
AT1G01030	AT4G36260	427
AT1G01030	AT5G09650	849
AT1G01030	AT5G09750	409
AT1G01030	AT5G11320	495
AT1G01030	AT5G16560	594
AT1G01030	AT5G25760	714
AT1G01030	AT5G55300	592
AT1G01030	AT5G55310	592
AT1G01030	AT5G67060	809
AT1G01040	AT1G01050	660
AT1G01040	AT1G01210	777
AT1G01040	AT1G01760	785
AT1G01040	AT1G02030	405
AT1G01040	AT1G02080	826
AT1G01040	AT1G02410	810
AT1G01040	AT1G02580	830
AT1G01040	AT1G03080	834
AT1G01040	AT1G03360	718
AT1G01040	AT1G03750	830
AT1G01040	AT1G04290	840
AT1G01040	AT1G05460	336
AT1G01040	AT1G06180	730
AT1G01040	AT1G06580	564
AT1G01040	AT1G06670	833
AT1G01040	AT1G06870	794
AT1G01040	AT1G07320	728
AT1G01040	AT1G07370	484
AT1G01040	AT1G07510	842
AT1G01040	AT1G07745	776
AT1G01040	AT1G07770	848
AT1G01040	AT1G07780	849
AT1G01040	AT1G07840	832
AT1G01040	AT1G07910	341
AT1G01040	AT1G08105	849
AT1G01040	AT1G08260	621
AT1G01040	AT1G08360	777
AT1G01040	AT1G08600	828
AT1G01040	AT1G09700	1
AT1G01040	AT1G09780	760
AT1G01040	AT1G10120	715
AT1G01040	AT1G10320	691
AT1G01040	AT1G10930	449
AT1G01040	AT1G12290	827
AT1G01040	AT1G12800	838
AT1G01040	AT1G12820	849
AT1G01040	AT1G12900	780
AT1G01040	AT1G12960	721
AT1G01040	AT1G13350	826
AT1G01040	AT1G13370	657
AT1G01040	AT1G13440	780
AT1G01040	AT1G14300	832
AT1G01040	AT1G14320	776
AT1G01040	AT1G14620	344
AT1G01040	AT1G14790	89
AT1G01040	AT1G14810	800
AT1G01040	AT1G15200	810
AT1G01040	AT1G15310	801
AT1G01040	AT1G16300	780
AT1G01040	AT1G16800	752
AT1G01040	AT1G17370	592
AT1G01040	AT1G17590	793
AT1G01040	AT1G17690	827
AT1G01040	AT1G17980	847
AT1G01040	AT1G18910	712
AT1G01040	AT1G19480	517
AT1G01040	AT1G19920	776
AT1G01040	AT1G21710	517
AT1G01040	AT1G21760	849
AT1G01040	AT1G23260	514
AT1G01040	AT1G23280	827
AT1G01040	AT1G23290	721
AT1G01040	AT1G23410	754
AT1G01040	AT1G23420	653
AT1G01040	AT1G23465	794
AT1G01040	AT1G24090	680
AT1G01040	AT1G24240	572
AT1G01040	AT1G25260	774
AT1G01040	AT1G25350	709
AT1G01040	AT1G26110	849
AT1G01040	AT1G26910	776
AT1G01040	AT1G27360	738
AT1G01040	AT1G27370	466
AT1G01040	AT1G27650	767
AT1G01040	AT1G27880	483
AT1G01040	AT1G28420	848
AT1G01040	AT1G29870	804
AT1G01040	AT1G29880	804
AT1G01040	AT1G29960	794
AT1G01040	AT1G30490	384
AT1G01040	AT1G30960	722
AT1G01040	AT1G31190	814
AT1G01040	AT1G31280	104
AT1G01040	AT1G31290	732
AT1G01040	AT1G31360	479
AT1G01040	AT1G31540	776
AT1G01040	AT1G32240	809
AT1G01040	AT1G32585	792
AT1G01040	AT1G32750	795
AT1G01040	AT1G32990	824
AT1G01040	AT1G34600	680
AT1G01040	AT1G35920	613
AT1G01040	AT1G36310	715
AT1G01040	AT1G36510	613
AT1G01040	AT1G36730	830
AT1G01040	AT1G37150	579
AT1G01040	AT1G42440	832
AT1G01040	AT1G42970	779
AT1G01040	AT1G44910	832
AT1G01040	AT1G48320	840
AT1G01040	AT1G48410	14
AT1G01040	AT1G48850	764
AT1G01040	AT1G48900	801
AT1G01040	AT1G49180	682
AT1G01040	AT1G49400	715
AT1G01040	AT1G49980	782
AT1G01040	AT1G50200	729
AT1G01040	AT1G50410	820
AT1G01040	AT1G51310	803
AT1G01040	AT1G52130	792
AT1G01040	AT1G52150	565
AT1G01040	AT1G52500	662
AT1G01040	AT1G52600	794
AT1G01040	AT1G52950	613
AT1G01040	AT1G53230	828
AT1G01040	AT1G53530	794
AT1G01040	AT1G54060	706
AT1G01040	AT1G54130	827
AT1G01040	AT1G54150	796
AT1G01040	AT1G54160	562
AT1G01040	AT1G54430	828
AT1G01040	AT1G54440	805
AT1G01040	AT1G54490	737
AT1G01040	AT1G54580	794
AT1G01040	AT1G54630	794
AT1G01040	AT1G54710	751
AT1G01040	AT1G55860	807
AT1G01040	AT1G56010	848
AT1G01040	AT1G56310	762
AT1G01040	AT1G58050	839
AT1G01040	AT1G58250	732
AT1G01040	AT1G60130	792
AT1G01040	AT1G60830	840
AT1G01040	AT1G60930	439
AT1G01040	AT1G62030	689
AT1G01040	AT1G62390	827
AT1G01040	AT1G62640	784
AT1G01040	AT1G63020	321
AT1G01040	AT1G63990	827
AT1G01040	AT1G65290	794
AT1G01040	AT1G65450	737
AT1G01040	AT1G65620	848
AT1G01040	AT1G65780	715
AT1G01040	AT1G65810	752
AT1G01040	AT1G66370	848
AT1G01040	AT1G66530	705
AT1G01040	AT1G66580	776
AT1G01040	AT1G66690	833
AT1G01040	AT1G66700	754
AT1G01040	AT1G66720	779
AT1G01040	AT1G67140	722
AT1G01040	AT1G67500	633
AT1G01040	AT1G67930	660
AT1G01040	AT1G69070	832
AT1G01040	AT1G69190	824
AT1G01040	AT1G69440	48
AT1G01040	AT1G69770	537
AT1G01040	AT1G70070	771
AT1G01040	AT1G70600	721
AT1G01040	AT1G70620	800
AT1G01040	AT1G70660	514
AT1G01040	AT1G71720	838
AT1G01040	AT1G72050	612
AT1G01040	AT1G72390	660
AT1G01040	AT1G72440	783
AT1G01040	AT1G73450	813
AT1G01040	AT1G73960	723
AT1G01040	AT1G74770	712
AT1G01040	AT1G74960	744
AT1G01040	AT1G75230	517
AT1G01040	AT1G75660	738
AT1G01040	AT1G76810	843
AT1G01040	AT1G76990	792
AT1G01040	AT1G77680	612
AT1G01040	AT1G77800	698
AT1G01040	AT1G77850	403
AT1G01040	AT1G78630	816
AT1G01040	AT1G79050	776
AT1G01040	AT1G79150	832
AT1G01040	AT1G79280	758
AT1G01040	AT1G79530	780
AT1G01040	AT1G79950	689
AT1G01040	AT1G80680	829
AT1G01040	AT2G01440	783
AT1G01040	AT2G02850	777
AT1G01040	AT2G03150	706
AT1G01040	AT2G03820	832
AT1G01040	AT2G04270	704
AT1G01040	AT2G04540	744
AT1G01040	AT2G04630	822
AT1G01040	AT2G05370	462
AT1G01040	AT2G05640	828
AT1G01040	AT2G05830	829
AT1G01040	AT2G06510	613
AT1G01040	AT2G06990	601
AT1G01040	AT2G11320	828
AT1G01040	AT2G13370	837
AT1G01040	AT2G13540	592
AT1G01040	AT2G15410	680
AT1G01040	AT2G16930	482
AT1G01040	AT2G17250	832
AT1G01040	AT2G17510	535
AT1G01040	AT2G17930	815
AT1G01040	AT2G17950	759
AT1G01040	AT2G19120	752
AT1G01040	AT2G19490	776
AT1G01040	AT2G19910	590
AT1G01040	AT2G19920	614
AT1G01040	AT2G19930	557
AT1G01040	AT2G20060	728
AT1G01040	AT2G21440	826
AT1G01040	AT2G22740	715
AT1G01040	AT2G24430	592
AT1G01040	AT2G24580	760
AT1G01040	AT2G25100	762
AT1G01040	AT2G25710	579
AT1G01040	AT2G26330	591
AT1G01040	AT2G27040	180
AT1G01040	AT2G27100	148
AT1G01040	AT2G27120	633
AT1G01040	AT2G27170	693
AT1G01040	AT2G27530	777
AT1G01040	AT2G27880	155
AT1G01040	AT2G28350	433
AT1G01040	AT2G28380	280
AT1G01040	AT2G28450	817
AT1G01040	AT2G28550	795
AT1G01040	AT2G28560	776
AT1G01040	AT2G28830	776
AT1G01040	AT2G29570	484
AT1G01040	AT2G30200	762
AT1G01040	AT2G30440	794
AT1G01040	AT2G30800	838
AT1G01040	AT2G31050	837
AT1G01040	AT2G31970	802
AT1G01040	AT2G32415	805
AT1G01040	AT2G32940	407
AT1G01040	AT2G32950	365
AT1G01040	AT2G33450	391
AT1G01040	AT2G33730	850
AT1G01040	AT2G33770	591
AT1G01040	AT2G33860	466
AT1G01040	AT2G34357	828
AT1G01040	AT2G34710	341
AT1G01040	AT2G35160	714
AT1G01040	AT2G36060	514
AT1G01040	AT2G36850	840
AT1G01040	AT2G37190	824
AT1G01040	AT2G37630	809
AT1G01040	AT2G37990	827
AT1G01040	AT2G38560	777
AT1G01040	AT2G39250	805
AT1G01040	AT2G39260	845
AT1G01040	AT2G39340	765
AT1G01040	AT2G39780	842
AT1G01040	AT2G39820	837
AT1G01040	AT2G40010	774
AT1G01040	AT2G40030	712
AT1G01040	AT2G41670	565
AT1G01040	AT2G42710	777
AT1G01040	AT2G42740	777
AT1G01040	AT2G43650	832
AT1G01040	AT2G44620	794
AT1G01040	AT2G45190	776
AT1G01040	AT2G45280	776
AT1G01040	AT2G45290	828
AT1G01040	AT2G45770	672
AT1G01040	AT2G46740	830
AT1G01040	AT2G47020	821
AT1G01040	AT2G47220	630
AT1G01040	AT2G47980	826
AT1G01040	AT3G01320	848
AT1G01040	AT3G01410	680
AT1G01040	AT3G01790	816
AT1G01040	AT3G02870	814
AT1G01040	AT3G03200	800
AT1G01040	AT3G03300	276
AT1G01040	AT3G03650	701
AT1G01040	AT3G03710	607
AT1G01040	AT3G03920	776
AT1G01040	AT3G04120	780
AT1G01040	AT3G04820	827
AT1G01040	AT3G05020	794
AT1G01040	AT3G05040	119
AT1G01040	AT3G05740	438
AT1G01040	AT3G06350	775
AT1G01040	AT3G06400	795
AT1G01040	AT3G06560	847
AT1G01040	AT3G06980	659
AT1G01040	AT3G07110	816
AT1G01040	AT3G07800	760
AT1G01040	AT3G08590	760
AT1G01040	AT3G08980	794
AT1G01040	AT3G09200	771
AT1G01040	AT3G09630	713
AT1G01040	AT3G09790	754
AT1G01040	AT3G10030	700
AT1G01040	AT3G10140	776
AT1G01040	AT3G10920	810
AT1G01040	AT3G11250	756
AT1G01040	AT3G11440	592
AT1G01040	AT3G11710	763
AT1G01040	AT3G11964	410
AT1G01040	AT3G12080	828
AT1G01040	AT3G12370	774
AT1G01040	AT3G13170	827
AT1G01040	AT3G13490	763
AT1G01040	AT3G13940	422
AT1G01040	AT3G14050	827
AT1G01040	AT3G14180	719
AT1G01040	AT3G15030	592
AT1G01040	AT3G15120	838
AT1G01040	AT3G15140	708
AT1G01040	AT3G15170	801
AT1G01040	AT3G15390	827
AT1G01040	AT3G15710	794
AT1G01040	AT3G16810	827
AT1G01040	AT3G16980	777
AT1G01040	AT3G17470	827
AT1G01040	AT3G17590	592
AT1G01040	AT3G17609	776
AT1G01040	AT3G18290	712
AT1G01040	AT3G18524	817
AT1G01040	AT3G18680	700
AT1G01040	AT3G18780	710
AT1G01040	AT3G19840	799
AT1G01040	AT3G19890	593
AT1G01040	AT3G20475	817
AT1G01040	AT3G20550	12
AT1G01040	AT3G21300	817
AT1G01040	AT3G22660	832
AT1G01040	AT3G22780	822
AT1G01040	AT3G22880	776
AT1G01040	AT3G22890	594
AT1G01040	AT3G23130	798
AT1G01040	AT3G23620	826
AT1G01040	AT3G23700	838
AT1G01040	AT3G23780	717
AT1G01040	AT3G23810	844
AT1G01040	AT3G23890	780
AT1G01040	AT3G24090	719
AT1G01040	AT3G24310	729
AT1G01040	AT3G24320	811
AT1G01040	AT3G24495	817
AT1G01040	AT3G24590	794
AT1G01040	AT3G24830	816
AT1G01040	AT3G25920	721
AT1G01040	AT3G25940	777
AT1G01040	AT3G26410	832
AT1G01040	AT3G26560	572
AT1G01040	AT3G26650	780
AT1G01040	AT3G26810	828
AT1G01040	AT3G26932	626
AT1G01040	AT3G27150	809
AT1G01040	AT3G27180	817
AT1G01040	AT3G28460	797
AT1G01040	AT3G30420	828
AT1G01040	AT3G30805	763
AT1G01040	AT3G32260	613
AT1G01040	AT3G32920	776
AT1G01040	AT3G42670	848
AT1G01040	AT3G43920	769
AT1G01040	AT3G44740	804
AT1G01040	AT3G44750	846
AT1G01040	AT3G44785	767
AT1G01040	AT3G46960	805
AT1G01040	AT3G47460	693
AT1G01040	AT3G48190	837
AT1G01040	AT3G49500	39
AT1G01040	AT3G49510	800
AT1G01040	AT3G50380	573
AT1G01040	AT3G50880	517
AT1G01040	AT3G52090	741
AT1G01040	AT3G52560	514
AT1G01040	AT3G52590	737
AT1G01040	AT3G53110	755
AT1G01040	AT3G53232	742
AT1G01040	AT3G53430	824
AT1G01040	AT3G54010	765
AT1G01040	AT3G54210	500
AT1G01040	AT3G54220	593
AT1G01040	AT3G54340	795
AT1G01040	AT3G54470	795
AT1G01040	AT3G54670	631
AT1G01040	AT3G54990	849
AT1G01040	AT3G55620	837
AT1G01040	AT3G56350	809
AT1G01040	AT3G56990	824
AT1G01040	AT3G57230	849
AT1G01040	AT3G57300	765
AT1G01040	AT3G58140	832
AT1G01040	AT3G58700	777
AT1G01040	AT3G60630	564
AT1G01040	AT3G60750	828
AT1G01040	AT3G60950	830
AT1G01040	AT3G61590	777
AT1G01040	AT3G62250	830
AT1G01040	AT3G62310	838
AT1G01040	AT3G62800	77
AT1G01040	AT3G62970	712
AT1G01040	AT3G62980	657
AT1G01040	AT3G63490	777
AT1G01040	AT4G00150	492
AT1G01040	AT4G00650	830
AT1G01040	AT4G00930	719
AT1G01040	AT4G01020	826
AT1G01040	AT4G01310	777
AT1G01040	AT4G02020	844
AT1G01040	AT4G02070	817
AT1G01040	AT4G02260	827
AT1G01040	AT4G02560	818
AT1G01040	AT4G05050	742
AT1G01040	AT4G05320	731
AT1G01040	AT4G05540	752
AT1G01040	AT4G06604	680
AT1G01040	AT4G06634	612
AT1G01040	AT4G07950	777
AT1G01040	AT4G11130	110
AT1G01040	AT4G11630	572
AT1G01040	AT4G13170	816
AT1G01040	AT4G13780	833
AT1G01040	AT4G13940	839
AT1G01040	AT4G14140	776
AT1G01040	AT4G14210	849
AT1G01040	AT4G14680	719
AT1G01040	AT4G14970	637
AT1G01040	AT4G15570	752
AT1G01040	AT4G15770	832
AT1G01040	AT4G16265	777
AT1G01040	AT4G16830	653
AT1G01040	AT4G17380	817
AT1G01040	AT4G17560	572
AT1G01040	AT4G18040	809
AT1G01040	AT4G18120	809
AT1G01040	AT4G18390	776
AT1G01040	AT4G18730	777
AT1G01040	AT4G18960	830
AT1G01040	AT4G19130	613
AT1G01040	AT4G20910	113
AT1G01040	AT4G21110	612
AT1G01040	AT4G24150	709
AT1G01040	AT4G25050	794
AT1G01040	AT4G25100	809
AT1G01040	AT4G25120	366
AT1G01040	AT4G25530	849
AT1G01040	AT4G25540	817
AT1G01040	AT4G25630	777
AT1G01040	AT4G26300	705
AT1G01040	AT4G28200	832
AT1G01040	AT4G29060	829
AT1G01040	AT4G29770	494
AT1G01040	AT4G30000	824
AT1G01040	AT4G30080	829
AT1G01040	AT4G30100	752
AT1G01040	AT4G30600	672
AT1G01040	AT4G30870	281
AT1G01040	AT4G31210	645
AT1G01040	AT4G31460	391
AT1G01040	AT4G31560	776
AT1G01040	AT4G31770	661
AT1G01040	AT4G32720	795
AT1G01040	AT4G32880	849
AT1G01040	AT4G33420	809
AT1G01040	AT4G34490	817
AT1G01040	AT4G34620	837
AT1G01040	AT4G35490	824
AT1G01040	AT4G35740	449
AT1G01040	AT4G36590	594
AT1G01040	AT4G36690	809
AT1G01040	AT4G36920	321
AT1G01040	AT4G36980	820
AT1G01040	AT4G37750	829
AT1G01040	AT4G39120	814
AT1G01040	AT4G40030	656
AT1G01040	AT5G01400	800
AT1G01040	AT5G02250	612
AT1G01040	AT5G02710	683
AT1G01040	AT5G02820	827
AT1G01040	AT5G02870	670
AT1G01040	AT5G03240	754
AT1G01040	AT5G03370	794
AT1G01040	AT5G03940	801
AT1G01040	AT5G04240	568
AT1G01040	AT5G04600	827
AT1G01040	AT5G06100	463
AT1G01040	AT5G06680	800
AT1G01040	AT5G07350	721
AT1G01040	AT5G07660	693
AT1G01040	AT5G08020	613
AT1G01040	AT5G08180	707
AT1G01040	AT5G08280	818
AT1G01040	AT5G08620	802
AT1G01040	AT5G08650	722
AT1G01040	AT5G09740	777
AT1G01040	AT5G09770	500
AT1G01040	AT5G09810	779
AT1G01040	AT5G09880	795
AT1G01040	AT5G10140	629
AT1G01040	AT5G10390	660
AT1G01040	AT5G10980	656
AT1G01040	AT5G11260	776
AT1G01040	AT5G11750	572
AT1G01040	AT5G13010	840
AT1G01040	AT5G13510	774
AT1G01040	AT5G13960	712
AT1G01040	AT5G14580	599
AT1G01040	AT5G14600	828
AT1G01040	AT5G14620	701
AT1G01040	AT5G14760	817
AT1G01040	AT5G15220	482
AT1G01040	AT5G15380	846
AT1G01040	AT5G15920	693
AT1G01040	AT5G16560	494
AT1G01040	AT5G17260	800
AT1G01040	AT5G17690	344
AT1G01040	AT5G18040	809
AT1G01040	AT5G18180	776
AT1G01040	AT5G18650	712
AT1G01040	AT5G19830	754
AT1G01040	AT5G20320	758
AT1G01040	AT5G20620	730
AT1G01040	AT5G20830	149
AT1G01040	AT5G20850	776
AT1G01040	AT5G20930	742
AT1G01040	AT5G21030	705
AT1G01040	AT5G21150	724
AT1G01040	AT5G22100	421
AT1G01040	AT5G22440	777
AT1G01040	AT5G22760	840
AT1G01040	AT5G22800	760
AT1G01040	AT5G22920	712
AT1G01040	AT5G23070	760
AT1G01040	AT5G23290	844
AT1G01040	AT5G23310	809
AT1G01040	AT5G23570	212
AT1G01040	AT5G24240	754
AT1G01040	AT5G24340	762
AT1G01040	AT5G24670	835
AT1G01040	AT5G24740	629
AT1G01040	AT5G25520	777
AT1G01040	AT5G25560	549
AT1G01040	AT5G26330	837
AT1G01040	AT5G27200	794
AT1G01040	AT5G27680	450
AT1G01040	AT5G30510	563
AT1G01040	AT5G35620	776
AT1G01040	AT5G35910	805
AT1G01040	AT5G36280	794
AT1G01040	AT5G37020	565
AT1G01040	AT5G37030	752
AT1G01040	AT5G37140	752
AT1G01040	AT5G37150	752
AT1G01040	AT5G37160	752
AT1G01040	AT5G37640	754
AT1G01040	AT5G38550	832
AT1G01040	AT5G39770	281
AT1G01040	AT5G39900	722
AT1G01040	AT5G39960	828
AT1G01040	AT5G40950	482
AT1G01040	AT5G41070	264
AT1G01040	AT5G41150	457
AT1G01040	AT5G41790	834
AT1G01040	AT5G42630	805
AT1G01040	AT5G42820	767
AT1G01040	AT5G43270	849
AT1G01040	AT5G43740	809
AT1G01040	AT5G43780	717
AT1G01040	AT5G43810	124
AT1G01040	AT5G44200	534
AT1G01040	AT5G44740	782
AT1G01040	AT5G44750	726
AT1G01040	AT5G45150	847
AT1G01040	AT5G45400	613
AT1G01040	AT5G45775	777
AT1G01040	AT5G46290	744
AT1G01040	AT5G46420	786
AT1G01040	AT5G47190	572
AT1G01040	AT5G47630	794
AT1G01040	AT5G48120	517
AT1G01040	AT5G48600	693
AT1G01040	AT5G48760	816
AT1G01040	AT5G48840	849
AT1G01040	AT5G49110	637
AT1G01040	AT5G49160	709
AT1G01040	AT5G49500	801
AT1G01040	AT5G49930	809
AT1G01040	AT5G50320	658
AT1G01040	AT5G50340	795
AT1G01040	AT5G50930	516
AT1G01040	AT5G51080	680
AT1G01040	AT5G51100	809
AT1G01040	AT5G51610	824
AT1G01040	AT5G51940	822
AT1G01040	AT5G52090	752
AT1G01040	AT5G52470	777
AT1G01040	AT5G52490	777
AT1G01040	AT5G53950	499
AT1G01040	AT5G55220	822
AT1G01040	AT5G55310	819
AT1G01040	AT5G56940	837
AT1G01040	AT5G57450	776
AT1G01040	AT5G59180	776
AT1G01040	AT5G59440	820
AT1G01040	AT5G60120	628
AT1G01040	AT5G60670	824
AT1G01040	AT5G60690	592
AT1G01040	AT5G60990	831
AT1G01040	AT5G61000	613
AT1G01040	AT5G61060	836
AT1G01040	AT5G61070	814
AT1G01040	AT5G61330	826
AT1G01040	AT5G61430	846
AT1G01040	AT5G61460	693
AT1G01040	AT5G61770	783
AT1G01040	AT5G61780	721
AT1G01040	AT5G61850	715
AT1G01040	AT5G62410	693
AT1G01040	AT5G62520	565
AT1G01040	AT5G63110	804
AT1G01040	AT5G63540	279
AT1G01040	AT5G63710	592
AT1G01040	AT5G63720	792
AT1G01040	AT5G63960	634
AT1G01040	AT5G63980	848
AT1G01040	AT5G64250	818
AT1G01040	AT5G64390	848
AT1G01040	AT5G64610	777
AT1G01040	AT5G64650	500
AT1G01040	AT5G64670	721
AT1G01040	AT5G65360	660
AT1G01040	AT5G65740	262
AT1G01040	AT5G66470	722
AT1G01040	AT5G66750	594
AT1G01040	AT5G66970	801
AT1G01040	AT5G67100	679
AT1G01040	AT5G67180	776
AT1G01040	ATCG00050	837
AT1G01040	ATCG00170	177
AT1G01040	ATCG00180	177
AT1G01040	ATCG00790	776
AT1G01040	ATMG00080	776
AT1G01050	AT1G01040	660
AT1G01050	AT1G01630	626
AT1G01050	AT1G02130	821
AT1G01050	AT1G02500	763
AT1G01050	AT1G04170	848
AT1G01050	AT1G04410	762
AT1G01050	AT1G05180	718
AT1G01050	AT1G05190	832
AT1G01050	AT1G05240	779
AT1G01050	AT1G05250	779
AT1G01050	AT1G05260	779
AT1G01050	AT1G05610	812
AT1G01050	AT1G05830	797
AT1G01050	AT1G05835	797
AT1G01050	AT1G06790	786
AT1G01050	AT1G07750	780
AT1G01050	AT1G07780	762
AT1G01050	AT1G08360	831
AT1G01050	AT1G09195	766
AT1G01050	AT1G09620	780
AT1G01050	AT1G11870	789
AT1G01050	AT1G12230	832
AT1G01050	AT1G12840	101
AT1G01050	AT1G13950	832
AT1G01050	AT1G14510	822
AT1G01050	AT1G15690	657
AT1G01050	AT1G15700	94
AT1G01050	AT1G16300	538
AT1G01050	AT1G16460	721
AT1G01050	AT1G16780	848
AT1G01050	AT1G16820	632
AT1G01050	AT1G17260	101
AT1G01050	AT1G17410	611
AT1G01050	AT1G18100	761
AT1G01050	AT1G18260	615
AT1G01050	AT1G18265	828
AT1G01050	AT1G19910	58
AT1G01050	AT1G19920	764
AT1G01050	AT1G20260	65
AT1G01050	AT1G22450	744
AT1G01050	AT1G22940	812
AT1G01050	AT1G23190	741
AT1G01050	AT1G23410	740
AT1G01050	AT1G24110	576
AT1G01050	AT1G26160	788
AT1G01050	AT1G26530	837
AT1G01050	AT1G26630	832
AT1G01050	AT1G27040	848
AT1G01050	AT1G27680	810
AT1G01050	AT1G28300	781
AT1G01050	AT1G28960	724
AT1G01050	AT1G29410	762
AT1G01050	AT1G29870	763
AT1G01050	AT1G29880	763
AT1G01050	AT1G32440	838
AT1G01050	AT1G33120	832
AT1G01050	AT1G33140	832
AT1G01050	AT1G35680	743
AT1G01050	AT1G48095	585
AT1G01050	AT1G50020	824
AT1G01050	AT1G50320	825
AT1G01050	AT1G50940	737
AT1G01050	AT1G51650	101
AT1G01050	AT1G51720	701
AT1G01050	AT1G53240	798
AT1G01050	AT1G54270	835
AT1G01050	AT1G54500	799
AT1G01050	AT1G55090	775
AT1G01050	AT1G55250	517
AT1G01050	AT1G56190	765
AT1G01050	AT1G62710	632
AT1G01050	AT1G63800	720
AT1G01050	AT1G64200	101
AT1G01050	AT1G65480	761
AT1G01050	AT1G67080	830
AT1G01050	AT1G68000	573
AT1G01050	AT1G68420	699
AT1G01050	AT1G68560	848
AT1G01050	AT1G69190	782
AT1G01050	AT1G69410	832
AT1G01050	AT1G70590	615
AT1G01050	AT1G70980	699
AT1G01050	AT1G71750	776
AT1G01050	AT1G73230	848
AT1G01050	AT1G73570	615
AT1G01050	AT1G74030	843
AT1G01050	AT1G75630	58
AT1G01050	AT1G76030	65
AT1G01050	AT1G76170	804
AT1G01050	AT1G76710	724
AT1G01050	AT1G77300	724
AT1G01050	AT1G78630	824
AT1G01050	AT1G78900	60
AT1G01050	AT1G78920	848
AT1G01050	AT1G79230	721
AT1G01050	AT1G79530	849
AT1G01050	AT1G79550	768
AT1G01050	AT1G80620	791
AT1G01050	AT1G80660	101
AT1G01050	AT2G01760	538
AT1G01050	AT2G02470	822
AT1G01050	AT2G07560	101
AT1G01050	AT2G07698	727
AT1G01050	AT2G16510	538
AT1G01050	AT2G16780	313
AT1G01050	AT2G16930	824
AT1G01050	AT2G18230	848
AT1G01050	AT2G18400	832
AT1G01050	AT2G18720	848
AT1G01050	AT2G18960	101
AT1G01050	AT2G19520	313
AT1G01050	AT2G19680	96
AT1G01050	AT2G21170	716
AT1G01050	AT2G21410	101
AT1G01050	AT2G21590	813
AT1G01050	AT2G22780	798
AT1G01050	AT2G23820	788
AT1G01050	AT2G24150	780
AT1G01050	AT2G24520	101
AT1G01050	AT2G25570	828
AT1G01050	AT2G25610	25
AT1G01050	AT2G25830	830
AT1G01050	AT2G25940	632
AT1G01050	AT2G26140	706
AT1G01050	AT2G27550	761
AT1G01050	AT2G28520	101
AT1G01050	AT2G28680	780
AT1G01050	AT2G29560	843
AT1G01050	AT2G31060	845
AT1G01050	AT2G31610	824
AT1G01050	AT2G31650	797
AT1G01050	AT2G32000	840
AT1G01050	AT2G32410	718
AT1G01050	AT2G32765	774
AT1G01050	AT2G33040	90
AT1G01050	AT2G33450	792
AT1G01050	AT2G33980	724
AT1G01050	AT2G34520	831
AT1G01050	AT2G34570	837
AT1G01050	AT2G36170	800
AT1G01050	AT2G36530	842
AT1G01050	AT2G36580	838
AT1G01050	AT2G36880	763
AT1G01050	AT2G37250	681
AT1G01050	AT2G37270	808
AT1G01050	AT2G39270	681
AT1G01050	AT2G40710	780
AT1G01050	AT2G41530	837
AT1G01050	AT2G41680	762
AT1G01050	AT2G42740	832
AT1G01050	AT2G43760	766
AT1G01050	AT2G44100	712
AT1G01050	AT2G44270	804
AT1G01050	AT2G44950	517
AT1G01050	AT2G44980	602
AT1G01050	AT2G45250	780
AT1G01050	AT2G45290	832
AT1G01050	AT2G46030	720
AT1G01050	AT2G46230	837
AT1G01050	AT2G47110	740
AT1G01050	AT2G47250	776
AT1G01050	AT3G01190	779
AT1G01050	AT3G01390	101
AT1G01050	AT3G01790	824
AT1G01050	AT3G01820	681
AT1G01050	AT3G02760	823
AT1G01050	AT3G03250	254
AT1G01050	AT3G03910	701
AT1G01050	AT3G03960	585
AT1G01050	AT3G04050	838
AT1G01050	AT3G04920	788
AT1G01050	AT3G06400	602
AT1G01050	AT3G07110	786
AT1G01050	AT3G07270	796
AT1G01050	AT3G07300	832
AT1G01050	AT3G07420	699
AT1G01050	AT3G07820	717
AT1G01050	AT3G07830	717
AT1G01050	AT3G07840	717
AT1G01050	AT3G07850	717
AT1G01050	AT3G08560	101
AT1G01050	AT3G08740	832
AT1G01050	AT3G11070	721
AT1G01050	AT3G12080	726
AT1G01050	AT3G12780	768
AT1G01050	AT3G13120	824
AT1G01050	AT3G13440	596
AT1G01050	AT3G14040	717
AT1G01050	AT3G14890	765
AT1G01050	AT3G14990	429
AT1G01050	AT3G15020	798
AT1G01050	AT3G17390	763
AT1G01050	AT3G20210	632
AT1G01050	AT3G21770	779
AT1G01050	AT3G22890	764
AT1G01050	AT3G22960	838
AT1G01050	AT3G23580	691
AT1G01050	AT3G23810	832
AT1G01050	AT3G24560	804
AT1G01050	AT3G24830	824
AT1G01050	AT3G25880	718
AT1G01050	AT3G25960	838
AT1G01050	AT3G26790	829
AT1G01050	AT3G27060	691
AT1G01050	AT3G28460	654
AT1G01050	AT3G28710	101
AT1G01050	AT3G28715	101
AT1G01050	AT3G29320	813
AT1G01050	AT3G42050	101
AT1G01050	AT3G42640	101
AT1G01050	AT3G42790	822
AT1G01050	AT3G43980	831
AT1G01050	AT3G44010	831
AT1G01050	AT3G44740	763
AT1G01050	AT3G45030	824
AT1G01050	AT3G45940	848
AT1G01050	AT3G46100	823
AT1G01050	AT3G46520	849
AT1G01050	AT3G46970	813
AT1G01050	AT3G47370	824
AT1G01050	AT3G47520	798
AT1G01050	AT3G47950	101
AT1G01050	AT3G48110	761
AT1G01050	AT3G48330	714
AT1G01050	AT3G49160	838
AT1G01050	AT3G52300	92
AT1G01050	AT3G52590	800
AT1G01050	AT3G52990	838
AT1G01050	AT3G53870	824
AT1G01050	AT3G53910	798
AT1G01050	AT3G54320	832
AT1G01050	AT3G54470	838
AT1G01050	AT3G54690	838
AT1G01050	AT3G55440	716
AT1G01050	AT3G55650	838
AT1G01050	AT3G55810	838
AT1G01050	AT3G58140	840
AT1G01050	AT3G58700	832
AT1G01050	AT3G58730	96
AT1G01050	AT3G59410	823
AT1G01050	AT3G59630	848
AT1G01050	AT3G60180	681
AT1G01050	AT3G60330	101
AT1G01050	AT3G60750	832
AT1G01050	AT3G60770	775
AT1G01050	AT3G60961	681
AT1G01050	AT3G61723	797
AT1G01050	AT3G61730	797
AT1G01050	AT3G61740	797
AT1G01050	AT3G62010	763
AT1G01050	AT3G62250	740
AT1G01050	AT3G62310	776
AT1G01050	AT3G62500	797
AT1G01050	AT4G00100	762
AT1G01050	AT4G01310	832
AT1G01050	AT4G01480	60
AT1G01050	AT4G01850	763
AT1G01050	AT4G02580	831
AT1G01050	AT4G02620	96
AT1G01050	AT4G02930	811
AT1G01050	AT4G04350	793
AT1G01050	AT4G04640	94
AT1G01050	AT4G08640	585
AT1G01050	AT4G08870	793
AT1G01050	AT4G08900	793
AT1G01050	AT4G09320	611
AT1G01050	AT4G09650	97
AT1G01050	AT4G10450	832
AT1G01050	AT4G11010	611
AT1G01050	AT4G11120	675
AT1G01050	AT4G11150	101
AT1G01050	AT4G11290	779
AT1G01050	AT4G12740	721
AT1G01050	AT4G13170	824
AT1G01050	AT4G13940	832
AT1G01050	AT4G14680	764
AT1G01050	AT4G15180	797
AT1G01050	AT4G17260	798
AT1G01050	AT4G17300	699
AT1G01050	AT4G17690	576
AT1G01050	AT4G18330	848
AT1G01050	AT4G18730	832
AT1G01050	AT4G20360	811
AT1G01050	AT4G20370	761
AT1G01050	AT4G23710	101
AT1G01050	AT4G23900	611
AT1G01050	AT4G24830	814
AT1G01050	AT4G25280	681
AT1G01050	AT4G25950	101
AT1G01050	AT4G26210	101
AT1G01050	AT4G26310	832
AT1G01050	AT4G26390	838
AT1G01050	AT4G26710	101
AT1G01050	AT4G26840	774
AT1G01050	AT4G26870	699
AT1G01050	AT4G27500	594
AT1G01050	AT4G27910	797
AT1G01050	AT4G29060	627
AT1G01050	AT4G29480	94
AT1G01050	AT4G29730	313
AT1G01050	AT4G30000	782
AT1G01050	AT4G30190	100
AT1G01050	AT4G30850	780
AT1G01050	AT4G31180	699
AT1G01050	AT4G31210	840
AT1G01050	AT4G31460	792
AT1G01050	AT4G31700	807
AT1G01050	AT4G32260	101
AT1G01050	AT4G32530	25
AT1G01050	AT4G32940	632
AT1G01050	AT4G33760	794
AT1G01050	AT4G33865	831
AT1G01050	AT4G34490	848
AT1G01050	AT4G34720	538
AT1G01050	AT4G35050	313
AT1G01050	AT4G37680	780
AT1G01050	AT4G38290	780
AT1G01050	AT4G38320	780
AT1G01050	AT4G38330	780
AT1G01050	AT4G38510	65
AT1G01050	AT4G38570	573
AT1G01050	AT4G38920	58
AT1G01050	AT4G39080	101
AT1G01050	AT4G39210	828
AT1G01050	AT5G03406	823
AT1G01050	AT5G03840	761
AT1G01050	AT5G05520	721
AT1G01050	AT5G05590	762
AT1G01050	AT5G07440	701
AT1G01050	AT5G07830	844
AT1G01050	AT5G08280	844
AT1G01050	AT5G08570	838
AT1G01050	AT5G08630	721
AT1G01050	AT5G08680	92
AT1G01050	AT5G08690	92
AT1G01050	AT5G09550	656
AT1G01050	AT5G09650	784
AT1G01050	AT5G09660	798
AT1G01050	AT5G10360	807
AT1G01050	AT5G10460	844
AT1G01050	AT5G10920	814
AT1G01050	AT5G11720	848
AT1G01050	AT5G12400	710
AT1G01050	AT5G13420	832
AT1G01050	AT5G13450	97
AT1G01050	AT5G13650	845
AT1G01050	AT5G14900	776
AT1G01050	AT5G15180	779
AT1G01050	AT5G18170	701
AT1G01050	AT5G18620	602
AT1G01050	AT5G19150	848
AT1G01050	AT5G19220	827
AT1G01050	AT5G20270	780
AT1G01050	AT5G20990	848
AT1G01050	AT5G22760	710
AT1G01050	AT5G24330	721
AT1G01050	AT5G24660	846
AT1G01050	AT5G25120	830
AT1G01050	AT5G26667	681
AT1G01050	AT5G27470	789
AT1G01050	AT5G28060	788
AT1G01050	AT5G28340	797
AT1G01050	AT5G34940	844
AT1G01050	AT5G35170	681
AT1G01050	AT5G35210	710
AT1G01050	AT5G35530	824
AT1G01050	AT5G35930	778
AT1G01050	AT5G36000	797
AT1G01050	AT5G38750	699
AT1G01050	AT5G39960	726
AT1G01050	AT5G40810	808
AT1G01050	AT5G41150	766
AT1G01050	AT5G41340	720
AT1G01050	AT5G42400	797
AT1G01050	AT5G43330	762
AT1G01050	AT5G43780	764
AT1G01050	AT5G45775	832
AT1G01050	AT5G45940	724
AT1G01050	AT5G46180	780
AT1G01050	AT5G47000	576
AT1G01050	AT5G47030	98
AT1G01050	AT5G47840	681
AT1G01050	AT5G48140	717
AT1G01050	AT5G48300	830
AT1G01050	AT5G48700	774
AT1G01050	AT5G48710	774
AT1G01050	AT5G48760	824
AT1G01050	AT5G49970	848
AT1G01050	AT5G50240	714
AT1G01050	AT5G50370	681
AT1G01050	AT5G51820	741
AT1G01050	AT5G52190	838
AT1G01050	AT5G52920	838
AT1G01050	AT5G53170	706
AT1G01050	AT5G53430	797
AT1G01050	AT5G54910	831
AT1G01050	AT5G55160	774
AT1G01050	AT5G55170	774
AT1G01050	AT5G55220	771
AT1G01050	AT5G55290	101
AT1G01050	AT5G55856	774
AT1G01050	AT5G56350	838
AT1G01050	AT5G56680	699
AT1G01050	AT5G56720	762
AT1G01050	AT5G57280	665
AT1G01050	AT5G57350	101
AT1G01050	AT5G58230	313
AT1G01050	AT5G58330	762
AT1G01050	AT5G59180	786
AT1G01050	AT5G60920	779
AT1G01050	AT5G61250	844
AT1G01050	AT5G62030	848
AT1G01050	AT5G62040	761
AT1G01050	AT5G62300	789
AT1G01050	AT5G62670	101
AT1G01050	AT5G63310	611
AT1G01050	AT5G63400	651
AT1G01050	AT5G63680	838
AT1G01050	AT5G63920	840
AT1G01050	AT5G64150	817
AT1G01050	AT5G64350	635
AT1G01050	AT5G65683	77
AT1G01050	AT5G66750	602
AT1G01050	AT5G67100	840
AT1G01050	ATCG00120	78
AT1G01050	ATCG00130	101
AT1G01050	ATCG00140	58
AT1G01050	ATCG00150	101
AT1G01050	ATCG00330	831
AT1G01050	ATCG00470	98
AT1G01050	ATCG00480	92
AT1G01050	ATCG00650	831
AT1G01050	ATCG00800	826
AT1G01050	ATCG01120	791
AT1G01050	ATMG00090	826
AT1G01050	ATMG00410	101
AT1G01050	ATMG00480	101
AT1G01050	ATMG01080	101
AT1G01050	ATMG01170	101
AT1G01050	ATMG01190	78
AT1G01050	ATMG01200	101
AT1G01060	AT1G01550	800
AT1G01060	AT1G01580	701
AT1G01060	AT1G01630	551
AT1G01060	AT1G01840	715
AT1G01060	AT1G02340	401
AT1G01060	AT1G02540	764
AT1G01060	AT1G02820	776
AT1G01060	AT1G03150	701
AT1G01060	AT1G03440	690
AT1G01060	AT1G03520	698
AT1G01060	AT1G03590	571
AT1G01060	AT1G04220	764
AT1G01060	AT1G04240	437
AT1G01060	AT1G04400	212
AT1G01060	AT1G04470	751
AT1G01060	AT1G05150	780
AT1G01060	AT1G05220	586
AT1G01060	AT1G06040	508
AT1G01060	AT1G06140	846
AT1G01060	AT1G06180	81
AT1G01060	AT1G06270	722
AT1G01060	AT1G07010	710
AT1G01060	AT1G07180	652
AT1G01060	AT1G07640	799
AT1G01060	AT1G08000	830
AT1G01060	AT1G08380	751
AT1G01060	AT1G08500	813
AT1G01060	AT1G08610	601
AT1G01060	AT1G08880	815
AT1G01060	AT1G09080	671
AT1G01060	AT1G09260	757
AT1G01060	AT1G09320	544
AT1G01060	AT1G09370	642
AT1G01060	AT1G09530	133
AT1G01060	AT1G09570	133
AT1G01060	AT1G10470	830
AT1G01060	AT1G10920	498
AT1G01060	AT1G10960	830
AT1G01060	AT1G10970	622
AT1G01060	AT1G11880	715
AT1G01060	AT1G11920	649
AT1G01060	AT1G11960	764
AT1G01060	AT1G12060	754
AT1G01060	AT1G12910	776
AT1G01060	AT1G13290	687
AT1G01060	AT1G14600	544
AT1G01060	AT1G14680	719
AT1G01060	AT1G14920	849
AT1G01060	AT1G15570	642
AT1G01060	AT1G17050	666
AT1G01060	AT1G17110	842
AT1G01060	AT1G17630	633
AT1G01060	AT1G17800	703
AT1G01060	AT1G17980	565
AT1G01060	AT1G18330	815
AT1G01060	AT1G18940	817
AT1G01060	AT1G19170	543
AT1G01060	AT1G20240	840
AT1G01060	AT1G20620	591
AT1G01060	AT1G20630	849
AT1G01060	AT1G20700	701
AT1G01060	AT1G21060	731
AT1G01060	AT1G21080	724
AT1G01060	AT1G21660	721
AT1G01060	AT1G22280	699
AT1G01060	AT1G22310	581
AT1G01060	AT1G22450	576
AT1G01060	AT1G22480	809
AT1G01060	AT1G22490	704
AT1G01060	AT1G22770	6
AT1G01060	AT1G22790	607
AT1G01060	AT1G23410	492
AT1G01060	AT1G23570	827
AT1G01060	AT1G23740	804
AT1G01060	AT1G24250	642
AT1G01060	AT1G24280	557
AT1G01060	AT1G25540	592
AT1G01060	AT1G26570	799
AT1G01060	AT1G26790	809
AT1G01060	AT1G27320	773
AT1G01060	AT1G28110	812
AT1G01060	AT1G28210	762
AT1G01060	AT1G28520	704
AT1G01060	AT1G29270	754
AT1G01060	AT1G29910	282
AT1G01060	AT1G29920	627
AT1G01060	AT1G29930	592
AT1G01060	AT1G30280	721
AT1G01060	AT1G30890	699
AT1G01060	AT1G31370	609
AT1G01060	AT1G31430	701
AT1G01060	AT1G31960	636
AT1G01060	AT1G32070	554
AT1G01060	AT1G32100	848
AT1G01060	AT1G32640	810
AT1G01060	AT1G32900	389
AT1G01060	AT1G32970	701
AT1G01060	AT1G33060	653
AT1G01060	AT1G35610	805
AT1G01060	AT1G36060	799
AT1G01060	AT1G37130	751
AT1G01060	AT1G43910	731
AT1G01060	AT1G43940	699
AT1G01060	AT1G44000	817
AT1G01060	AT1G44050	757
AT1G01060	AT1G44446	755
AT1G01060	AT1G44810	764
AT1G01060	AT1G45249	841
AT1G01060	AT1G47490	565
AT1G01060	AT1G47900	543
AT1G01060	AT1G48220	809
AT1G01060	AT1G48230	586
AT1G01060	AT1G48360	703
AT1G01060	AT1G48750	844
AT1G01060	AT1G48870	701
AT1G01060	AT1G49010	565
AT1G01060	AT1G49530	704
AT1G01060	AT1G49810	698
AT1G01060	AT1G50260	699
AT1G01060	AT1G50450	526
AT1G01060	AT1G50920	572
AT1G01060	AT1G52325	714
AT1G01060	AT1G52750	699
AT1G01060	AT1G53090	679
AT1G01060	AT1G53300	780
AT1G01060	AT1G54760	588
AT1G01060	AT1G55610	812
AT1G01060	AT1G55960	523
AT1G01060	AT1G56090	780
AT1G01060	AT1G56400	703
AT1G01060	AT1G56580	701
AT1G01060	AT1G58290	770
AT1G01060	AT1G58450	780
AT1G01060	AT1G59850	687
AT1G01060	AT1G59970	568
AT1G01060	AT1G61050	833
AT1G01060	AT1G61270	731
AT1G01060	AT1G61330	799
AT1G01060	AT1G61730	734
AT1G01060	AT1G62390	570
AT1G01060	AT1G62560	844
AT1G01060	AT1G62960	823
AT1G01060	AT1G63290	633
AT1G01060	AT1G63660	836
AT1G01060	AT1G63710	846
AT1G01060	AT1G63980	764
AT1G01060	AT1G64500	357
AT1G01060	AT1G64510	809
AT1G01060	AT1G65480	282
AT1G01060	AT1G65630	710
AT1G01060	AT1G65780	601
AT1G01060	AT1G66070	727
AT1G01060	AT1G66330	787
AT1G01060	AT1G66920	754
AT1G01060	AT1G67090	727
AT1G01060	AT1G67180	500
AT1G01060	AT1G67780	727
AT1G01060	AT1G68050	131
AT1G01060	AT1G68410	592
AT1G01060	AT1G68420	754
AT1G01060	AT1G68660	578
AT1G01060	AT1G68730	622
AT1G01060	AT1G68780	575
AT1G01060	AT1G68920	544
AT1G01060	AT1G68990	799
AT1G01060	AT1G69120	591
AT1G01060	AT1G70410	573
AT1G01060	AT1G70610	832
AT1G01060	AT1G70890	830
AT1G01060	AT1G71030	401
AT1G01060	AT1G71695	799
AT1G01060	AT1G72070	649
AT1G01060	AT1G72450	776
AT1G01060	AT1G73655	777
AT1G01060	AT1G73720	568
AT1G01060	AT1G73870	660
AT1G01060	AT1G73910	631
AT1G01060	AT1G74050	642
AT1G01060	AT1G74220	704
AT1G01060	AT1G74250	474
AT1G01060	AT1G75100	476
AT1G01060	AT1G75310	721
AT1G01060	AT1G75850	576
AT1G01060	AT1G75950	830
AT1G01060	AT1G76400	548
AT1G01060	AT1G76460	649
AT1G01060	AT1G76630	752
AT1G01060	AT1G76700	724
AT1G01060	AT1G77020	724
AT1G01060	AT1G77080	809
AT1G01060	AT1G77180	812
AT1G01060	AT1G77290	684
AT1G01060	AT1G77760	779
AT1G01060	AT1G77830	703
AT1G01060	AT1G77930	762
AT1G01060	AT1G78120	780
AT1G01060	AT1G78410	804
AT1G01060	AT1G78490	699
AT1G01060	AT1G78510	647
AT1G01060	AT1G78530	515
AT1G01060	AT1G78600	804
AT1G01060	AT1G78980	693
AT1G01060	AT1G79340	757
AT1G01060	AT1G79940	548
AT1G01060	AT1G80030	762
AT1G01060	AT1G80140	653
AT1G01060	AT1G80500	753
AT1G01060	AT1G80630	636
AT1G01060	AT1G80920	762
AT1G01060	AT1G80930	714
AT1G01060	AT1G80940	765
AT1G01060	AT2G01110	626
AT1G01060	AT2G01810	687
AT1G01060	AT2G01820	754
AT1G01060	AT2G01830	830
AT1G01060	AT2G02570	701
AT1G01060	AT2G02790	704
AT1G01060	AT2G02950	565
AT1G01060	AT2G03630	799
AT1G01060	AT2G04039	818
AT1G01060	AT2G04300	704
AT1G01060	AT2G04450	755
AT1G01060	AT2G05060	837
AT1G01060	AT2G05070	810
AT1G01060	AT2G05100	849
AT1G01060	AT2G05620	520
AT1G01060	AT2G05810	701
AT1G01060	AT2G05950	626
AT1G01060	AT2G06520	757
AT1G01060	AT2G13970	768
AT1G01060	AT2G15020	679
AT1G01060	AT2G15570	677
AT1G01060	AT2G15580	626
AT1G01060	AT2G15620	612
AT1G01060	AT2G15750	706
AT1G01060	AT2G16130	729
AT1G01060	AT2G16790	824
AT1G01060	AT2G16810	699
AT1G01060	AT2G16960	637
AT1G01060	AT2G17310	809
AT1G01060	AT2G17500	807
AT1G01060	AT2G17880	799
AT1G01060	AT2G18330	581
AT1G01060	AT2G18380	710
AT1G01060	AT2G18540	690
AT1G01060	AT2G18790	119
AT1G01060	AT2G18915	210
AT1G01060	AT2G19520	504
AT1G01060	AT2G19650	800
AT1G01060	AT2G20180	849
AT1G01060	AT2G20240	744
AT1G01060	AT2G20450	722
AT1G01060	AT2G20825	782
AT1G01060	AT2G21070	439
AT1G01060	AT2G21150	591
AT1G01060	AT2G21320	573
AT1G01060	AT2G21510	724
AT1G01060	AT2G21660	321
AT1G01060	AT2G21880	731
AT1G01060	AT2G22200	704
AT1G01060	AT2G22240	787
AT1G01060	AT2G22340	701
AT1G01060	AT2G22360	762
AT1G01060	AT2G22540	401
AT1G01060	AT2G23070	200
AT1G01060	AT2G23080	200
AT1G01060	AT2G23250	727
AT1G01060	AT2G23260	830
AT1G01060	AT2G23530	698
AT1G01060	AT2G23700	694
AT1G01060	AT2G24000	581
AT1G01060	AT2G24170	837
AT1G01060	AT2G24390	764
AT1G01060	AT2G24540	554
AT1G01060	AT2G24640	842
AT1G01060	AT2G24790	631
AT1G01060	AT2G25560	687
AT1G01060	AT2G25570	694
AT1G01060	AT2G25580	622
AT1G01060	AT2G25620	566
AT1G01060	AT2G25930	75
AT1G01060	AT2G26290	809
AT1G01060	AT2G26330	492
AT1G01060	AT2G26670	730
AT1G01060	AT2G26690	657
AT1G01060	AT2G26710	717
AT1G01060	AT2G26800	554
AT1G01060	AT2G26960	805
AT1G01060	AT2G26980	820
AT1G01060	AT2G27110	526
AT1G01060	AT2G27470	843
AT1G01060	AT2G27920	765
AT1G01060	AT2G27950	622
AT1G01060	AT2G29920	757
AT1G01060	AT2G30280	626
AT1G01060	AT2G30520	692
AT1G01060	AT2G30760	640
AT1G01060	AT2G30840	729
AT1G01060	AT2G30900	649
AT1G01060	AT2G31170	695
AT1G01060	AT2G31300	615
AT1G01060	AT2G31340	699
AT1G01060	AT2G31380	243
AT1G01060	AT2G31540	731
AT1G01060	AT2G31720	722
AT1G01060	AT2G31870	325
AT1G01060	AT2G31920	832
AT1G01060	AT2G32370	812
AT1G01060	AT2G32450	780
AT1G01060	AT2G32790	565
AT1G01060	AT2G32800	782
AT1G01060	AT2G32950	741
AT1G01060	AT2G33840	699
AT1G01060	AT2G34380	768
AT1G01060	AT2G34720	691
AT1G01060	AT2G34800	701
AT1G01060	AT2G34820	830
AT1G01060	AT2G34960	801
AT1G01060	AT2G35320	824
AT1G01060	AT2G35795	719
AT1G01060	AT2G35890	631
AT1G01060	AT2G37000	442
AT1G01060	AT2G37230	586
AT1G01060	AT2G37240	449
AT1G01060	AT2G37560	703
AT1G01060	AT2G37678	776
AT1G01060	AT2G37680	776
AT1G01060	AT2G37970	810
AT1G01060	AT2G38090	709
AT1G01060	AT2G39120	642
AT1G01060	AT2G39740	642
AT1G01060	AT2G39830	543
AT1G01060	AT2G40010	783
AT1G01060	AT2G40080	121
AT1G01060	AT2G40540	626
AT1G01060	AT2G40770	701
AT1G01060	AT2G40780	753
AT1G01060	AT2G40920	764
AT1G01060	AT2G40970	757
AT1G01060	AT2G41240	762
AT1G01060	AT2G41250	506
AT1G01060	AT2G41450	763
AT1G01060	AT2G41630	777
AT1G01060	AT2G42160	785
AT1G01060	AT2G42180	722
AT1G01060	AT2G42270	673
AT1G01060	AT2G42450	622
AT1G01060	AT2G42550	812
AT1G01060	AT2G42580	780
AT1G01060	AT2G42610	765
AT1G01060	AT2G42750	705
AT1G01060	AT2G42870	776
AT1G01060	AT2G43010	321
AT1G01060	AT2G43210	566
AT1G01060	AT2G43410	660
AT1G01060	AT2G43480	829
AT1G01060	AT2G43740	801
AT1G01060	AT2G43760	767
AT1G01060	AT2G43900	633
AT1G01060	AT2G44040	589
AT1G01060	AT2G44210	519
AT1G01060	AT2G44680	134
AT1G01060	AT2G44850	583
AT1G01060	AT2G44910	671
AT1G01060	AT2G44920	748
AT1G01060	AT2G44970	701
AT1G01060	AT2G45660	341
AT1G01060	AT2G45980	799
AT1G01060	AT2G46080	800
AT1G01060	AT2G46790	23
AT1G01060	AT2G46830	1
AT1G01060	AT2G46970	591
AT1G01060	AT2G46990	846
AT1G01060	AT2G47115	846
AT1G01060	AT2G47430	807
AT1G01060	AT2G47440	799
AT1G01060	AT2G47490	509
AT1G01060	AT2G47880	762
AT1G01060	AT2G47890	757
AT1G01060	AT3G01060	609
AT1G01060	AT3G01550	846
AT1G01060	AT3G02380	66
AT1G01060	AT3G02600	701
AT1G01060	AT3G02710	744
AT1G01060	AT3G02980	819
AT1G01060	AT3G04500	799
AT1G01060	AT3G04830	799
AT1G01060	AT3G04910	820
AT1G01060	AT3G05060	831
AT1G01060	AT3G05390	761
AT1G01060	AT3G05690	809
AT1G01060	AT3G05790	710
AT1G01060	AT3G06070	830
AT1G01060	AT3G06290	846
AT1G01060	AT3G06340	586
AT1G01060	AT3G07650	591
AT1G01060	AT3G07740	787
AT1G01060	AT3G08730	712
AT1G01060	AT3G09150	759
AT1G01060	AT3G09600	106
AT1G01060	AT3G09700	719
AT1G01060	AT3G09790	492
AT1G01060	AT3G10390	706
AT1G01060	AT3G10520	688
AT1G01060	AT3G10760	717
AT1G01060	AT3G11490	642
AT1G01060	AT3G11540	810
AT1G01060	AT3G11900	799
AT1G01060	AT3G12160	740
AT1G01060	AT3G12320	236
AT1G01060	AT3G12590	762
AT1G01060	AT3G12990	818
AT1G01060	AT3G13040	719
AT1G01060	AT3G13224	714
AT1G01060	AT3G13310	799
AT1G01060	AT3G13550	812
AT1G01060	AT3G14400	842
AT1G01060	AT3G14640	570
AT1G01060	AT3G14950	780
AT1G01060	AT3G15354	771
AT1G01060	AT3G15590	714
AT1G01060	AT3G16530	807
AT1G01060	AT3G16760	691
AT1G01060	AT3G17040	738
AT1G01060	AT3G17420	818
AT1G01060	AT3G17609	271
AT1G01060	AT3G17830	762
AT1G01060	AT3G17970	780
AT1G01060	AT3G18730	780
AT1G01060	AT3G18780	832
[truncated: 998,000+ more rows]
