# Supplementary material for: A Shortest-Path-Based Method for the Analysis and Prediction of Fruit-Related Genes in Arabidopsis thaliana
Source: PLoS One. 2016 Jul 19;11(7):e0159519. doi: 10.1371/journal.pone.0159519 (PMC4951011; doi:10.1371/journal.pone.0159519)
Supplement: S3 Table — (TXT) [file pone.0159519.s003.txt]

AT4G17260	AT4G21710	847
AT4G17260	AT4G21740	768
AT4G17260	AT4G21770	817
AT4G17260	AT4G22140	782
AT4G17260	AT4G22250	512
AT4G17260	AT4G22420	790
AT4G17260	AT4G22820	583
AT4G17260	AT4G23200	693
AT4G17260	AT4G23370	571
AT4G17260	AT4G23420	719
AT4G17260	AT4G23510	564
AT4G17260	AT4G23950	622
AT4G17260	AT4G24390	722
AT4G17260	AT4G24450	652
AT4G17260	AT4G24480	765
AT4G17260	AT4G24620	126
AT4G17260	AT4G24970	472
AT4G17260	AT4G25000	800
AT4G17260	AT4G25010	810
AT4G17260	AT4G25100	825
AT4G17260	AT4G25240	560
AT4G17260	AT4G25450	843
AT4G17260	AT4G25700	840
AT4G17260	AT4G25940	633
AT4G17260	AT4G26010	816
AT4G17260	AT4G26250	663
AT4G17260	AT4G26390	22
AT4G17260	AT4G26410	581
AT4G17260	AT4G26520	184
AT4G17260	AT4G26530	166
AT4G17260	AT4G26600	704
AT4G17260	AT4G26970	812
AT4G17260	AT4G27250	576
AT4G17260	AT4G27420	768
AT4G17260	AT4G28060	765
AT4G17260	AT4G28200	504
AT4G17260	AT4G28220	766
AT4G17260	AT4G28600	539
AT4G17260	AT4G28680	765
AT4G17260	AT4G29050	551
AT4G17260	AT4G29080	761
AT4G17260	AT4G29130	631
AT4G17260	AT4G29220	777
AT4G17260	AT4G29490	721
AT4G17260	AT4G29740	780
AT4G17260	AT4G29890	701
AT4G17260	AT4G29960	701
AT4G17260	AT4G30000	725
AT4G17260	AT4G30080	649
AT4G17260	AT4G30090	503
AT4G17260	AT4G30130	812
AT4G17260	AT4G30240	846
AT4G17260	AT4G30310	433
AT4G17260	AT4G30320	768
AT4G17260	AT4G30520	519
AT4G17260	AT4G30670	799
AT4G17260	AT4G30690	653
AT4G17260	AT4G31360	525
AT4G17260	AT4G31850	628
AT4G17260	AT4G31990	86
AT4G17260	AT4G32060	724
AT4G17260	AT4G32210	576
AT4G17260	AT4G32590	531
AT4G17260	AT4G32690	729
AT4G17260	AT4G32960	809
AT4G17260	AT4G33060	540
AT4G17260	AT4G33070	28
AT4G17260	AT4G33100	538
AT4G17260	AT4G33140	799
AT4G17260	AT4G33170	499
AT4G17260	AT4G33180	824
AT4G17260	AT4G33210	744
AT4G17260	AT4G33220	830
AT4G17260	AT4G33550	717
AT4G17260	AT4G33930	642
AT4G17260	AT4G33950	554
AT4G17260	AT4G33960	719
AT4G17260	AT4G34310	593
AT4G17260	AT4G34360	520
AT4G17260	AT4G34570	451
AT4G17260	AT4G34840	494
AT4G17260	AT4G34850	592
AT4G17260	AT4G35080	539
AT4G17260	AT4G35140	466
AT4G17260	AT4G35260	568
AT4G17260	AT4G35310	626
AT4G17260	AT4G35560	765
AT4G17260	AT4G35650	724
AT4G17260	AT4G35660	754
AT4G17260	AT4G35700	799
AT4G17260	AT4G35810	642
AT4G17260	AT4G35830	812
AT4G17260	AT4G35850	589
AT4G17260	AT4G35860	819
AT4G17260	AT4G35870	581
AT4G17260	AT4G36050	629
AT4G17260	AT4G36140	786
AT4G17260	AT4G36170	759
AT4G17260	AT4G36260	801
AT4G17260	AT4G36540	810
AT4G17260	AT4G36810	543
AT4G17260	AT4G37120	576
AT4G17260	AT4G37360	586
AT4G17260	AT4G37460	846
AT4G17260	AT4G37590	626
AT4G17260	AT4G37650	708
AT4G17260	AT4G37670	477
AT4G17260	AT4G37840	665
AT4G17260	AT4G37870	555
AT4G17260	AT4G38240	744
AT4G17260	AT4G38370	799
AT4G17260	AT4G38970	170
AT4G17260	AT4G39030	773
AT4G17260	AT4G39040	832
AT4G17260	AT4G39120	565
AT4G17260	AT4G39190	642
AT4G17260	AT4G39280	826
AT4G17260	AT4G39540	847
AT4G17260	AT4G39550	816
AT4G17260	AT4G39850	754
AT4G17260	AT5G01050	782
AT4G17260	AT5G01280	753
AT4G17260	AT5G01320	96
AT4G17260	AT5G01330	96
AT4G17260	AT5G01500	565
AT4G17260	AT5G01760	751
AT4G17260	AT5G02110	813
AT4G17260	AT5G02400	543
AT4G17260	AT5G02440	570
AT4G17260	AT5G03420	832
AT4G17260	AT5G03450	726
AT4G17260	AT5G03480	516
AT4G17260	AT5G03490	832
AT4G17260	AT5G03640	653
AT4G17260	AT5G03690	173
AT4G17260	AT5G03750	726
AT4G17260	AT5G03860	422
AT4G17260	AT5G03870	615
AT4G17260	AT5G03920	521
AT4G17260	AT5G04120	765
AT4G17260	AT5G05420	800
AT4G17260	AT5G06060	714
AT4G17260	AT5G06140	731
AT4G17260	AT5G06390	699
AT4G17260	AT5G06400	748
AT4G17260	AT5G06420	710
AT4G17260	AT5G06580	84
AT4G17260	AT5G06890	813
AT4G17260	AT5G07030	778
AT4G17260	AT5G07330	844
AT4G17260	AT5G07440	688
AT4G17260	AT5G08220	709
AT4G17260	AT5G08280	640
AT4G17260	AT5G08300	628
AT4G17260	AT5G08370	794
AT4G17260	AT5G08380	794
AT4G17260	AT5G08530	662
AT4G17260	AT5G08570	36
AT4G17260	AT5G08670	824
AT4G17260	AT5G08680	824
AT4G17260	AT5G08690	824
AT4G17260	AT5G08740	766
AT4G17260	AT5G09250	701
AT4G17260	AT5G09310	539
AT4G17260	AT5G09600	576
AT4G17260	AT5G09650	798
AT4G17260	AT5G09660	721
AT4G17260	AT5G10220	543
AT4G17260	AT5G10660	570
AT4G17260	AT5G11110	840
AT4G17260	AT5G11130	815
AT4G17260	AT5G11250	693
AT4G17260	AT5G11270	540
AT4G17260	AT5G11520	86
AT4G17260	AT5G11570	462
AT4G17260	AT5G11670	85
AT4G17260	AT5G11820	799
AT4G17260	AT5G12010	528
AT4G17260	AT5G12070	846
AT4G17260	AT5G12090	642
AT4G17260	AT5G12170	721
AT4G17260	AT5G12350	780
AT4G17260	AT5G12430	523
AT4G17260	AT5G12900	844
AT4G17260	AT5G13110	723
AT4G17260	AT5G13270	539
AT4G17260	AT5G13310	492
AT4G17260	AT5G13420	187
AT4G17260	AT5G13430	830
AT4G17260	AT5G13440	830
AT4G17260	AT5G13790	729
AT4G17260	AT5G13860	721
AT4G17260	AT5G14030	280
AT4G17260	AT5G14040	841
AT4G17260	AT5G14590	774
AT4G17260	AT5G14780	542
AT4G17260	AT5G14850	765
AT4G17260	AT5G14990	804
AT4G17260	AT5G15090	827
AT4G17260	AT5G15150	782
AT4G17260	AT5G15230	827
AT4G17260	AT5G15420	709
AT4G17260	AT5G15510	539
AT4G17260	AT5G15540	715
AT4G17260	AT5G16020	832
AT4G17260	AT5G16040	583
AT4G17260	AT5G16100	804
AT4G17260	AT5G16210	642
AT4G17260	AT5G17490	538
AT4G17260	AT5G17530	780
AT4G17260	AT5G17560	637
AT4G17260	AT5G17780	762
AT4G17260	AT5G18070	472
AT4G17260	AT5G18170	688
AT4G17260	AT5G19380	721
AT4G17260	AT5G19420	780
AT4G17260	AT5G19550	63
AT4G17260	AT5G20200	704
AT4G17260	AT5G20280	809
AT4G17260	AT5G20830	673
AT4G17260	AT5G20890	826
AT4G17260	AT5G21482	780
AT4G17260	AT5G22100	842
AT4G17260	AT5G22140	766
AT4G17260	AT5G22340	589
AT4G17260	AT5G22620	765
AT4G17260	AT5G22800	690
AT4G17260	AT5G22930	570
AT4G17260	AT5G23010	200
AT4G17260	AT5G23020	200
AT4G17260	AT5G23250	628
AT4G17260	AT5G23630	495
AT4G17260	AT5G23650	832
AT4G17260	AT5G24160	809
AT4G17260	AT5G24440	508
AT4G17260	AT5G24490	757
AT4G17260	AT5G24540	698
AT4G17260	AT5G24630	586
AT4G17260	AT5G24930	799
AT4G17260	AT5G25880	85
AT4G17260	AT5G26030	844
AT4G17260	AT5G26310	701
AT4G17260	AT5G28310	555
AT4G17260	AT5G28610	531
AT4G17260	AT5G35400	704
AT4G17260	AT5G35520	572
AT4G17260	AT5G35790	723
AT4G17260	AT5G36880	517
AT4G17260	AT5G37180	830
AT4G17260	AT5G37400	514
AT4G17260	AT5G37610	827
AT4G17260	AT5G37620	777
AT4G17260	AT5G37680	827
AT4G17260	AT5G37820	566
AT4G17260	AT5G38050	576
AT4G17260	AT5G38700	721
AT4G17260	AT5G38930	740
AT4G17260	AT5G40230	601
AT4G17260	AT5G40630	830
AT4G17260	AT5G40650	754
AT4G17260	AT5G40760	723
AT4G17260	AT5G40810	790
AT4G17260	AT5G40970	793
AT4G17260	AT5G41670	724
AT4G17260	AT5G42120	804
AT4G17260	AT5G42390	744
AT4G17260	AT5G42740	126
AT4G17260	AT5G42850	764
AT4G17260	AT5G43110	637
AT4G17260	AT5G43330	817
AT4G17260	AT5G43760	688
AT4G17260	AT5G43890	841
AT4G17260	AT5G44300	809
AT4G17260	AT5G44340	699
AT4G17260	AT5G44380	764
AT4G17260	AT5G44940	799
AT4G17260	AT5G44960	832
AT4G17260	AT5G45040	687
AT4G17260	AT5G45140	847
AT4G17260	AT5G45230	496
AT4G17260	AT5G45400	764
AT4G17260	AT5G45540	642
AT4G17260	AT5G45560	543
AT4G17260	AT5G46020	848
AT4G17260	AT5G46130	576
AT4G17260	AT5G46180	743
AT4G17260	AT5G46250	698
AT4G17260	AT5G46300	777
AT4G17260	AT5G46350	798
AT4G17260	AT5G46800	759
AT4G17260	AT5G47030	718
AT4G17260	AT5G47510	688
AT4G17260	AT5G47580	699
AT4G17260	AT5G47600	640
AT4G17260	AT5G47840	849
AT4G17260	AT5G48250	703
AT4G17260	AT5G48970	482
AT4G17260	AT5G49060	544
AT4G17260	AT5G49190	832
AT4G17260	AT5G49240	832
AT4G17260	AT5G49460	449
AT4G17260	AT5G49470	642
AT4G17260	AT5G49870	824
AT4G17260	AT5G50030	622
AT4G17260	AT5G50050	564
AT4G17260	AT5G50790	809
AT4G17260	AT5G50800	810
AT4G17260	AT5G50850	99
AT4G17260	AT5G50950	627
AT4G17260	AT5G51310	815
AT4G17260	AT5G51660	516
AT4G17260	AT5G51820	790
AT4G17260	AT5G52350	710
AT4G17260	AT5G52920	28
AT4G17260	AT5G52960	631
AT4G17260	AT5G53150	626
AT4G17260	AT5G53940	540
AT4G17260	AT5G53980	709
AT4G17260	AT5G54100	814
AT4G17260	AT5G54340	722
AT4G17260	AT5G54620	710
AT4G17260	AT5G54640	633
AT4G17260	AT5G54960	55
AT4G17260	AT5G55200	565
AT4G17260	AT5G56150	521
AT4G17260	AT5G56300	642
AT4G17260	AT5G56350	24
AT4G17260	AT5G56360	753
AT4G17260	AT5G56400	565
AT4G17260	AT5G56620	516
AT4G17260	AT5G56720	819
AT4G17260	AT5G56730	744
AT4G17260	AT5G56820	798
AT4G17260	AT5G56840	642
AT4G17260	AT5G56920	793
AT4G17260	AT5G56970	780
AT4G17260	AT5G57590	837
AT4G17260	AT5G57770	572
AT4G17260	AT5G57815	765
AT4G17260	AT5G58060	721
AT4G17260	AT5G58180	780
AT4G17260	AT5G58330	799
AT4G17260	AT5G58970	458
AT4G17260	AT5G59120	508
AT4G17260	AT5G59460	519
AT4G17260	AT5G59570	759
AT4G17260	AT5G60090	832
AT4G17260	AT5G60460	538
AT4G17260	AT5G60490	640
AT4G17260	AT5G60600	487
AT4G17260	AT5G60650	799
AT4G17260	AT5G60900	703
AT4G17260	AT5G61270	764
AT4G17260	AT5G61390	715
AT4G17260	AT5G61410	664
AT4G17260	AT5G61720	688
AT4G17260	AT5G61820	731
AT4G17260	AT5G62000	809
AT4G17260	AT5G62740	796
AT4G17260	AT5G62810	842
AT4G17260	AT5G63120	531
AT4G17260	AT5G63270	626
AT4G17260	AT5G63610	557
AT4G17260	AT5G63640	540
AT4G17260	AT5G63650	538
AT4G17260	AT5G63680	28
AT4G17260	AT5G63750	581
AT4G17260	AT5G63790	849
AT4G17260	AT5G63960	716
AT4G17260	AT5G64940	760
AT4G17260	AT5G65165	754
AT4G17260	AT5G65250	506
AT4G17260	AT5G65300	757
AT4G17260	AT5G65690	544
AT4G17260	AT5G65750	700
AT4G17260	AT5G66110	699
AT4G17260	AT5G66760	700
AT4G17260	AT5G67100	717
AT4G17260	AT5G67490	762
AT4G17260	AT5G67500	827
AT4G17260	AT5G67560	827
AT4G17260	ATCG00120	614
AT4G17260	ATCG00190	847
AT4G17260	ATCG00470	718
AT4G17260	ATCG00480	824
AT4G17260	ATMG01190	614
AT4G17270	AT1G03440	722
AT4G17270	AT1G03920	482
AT4G17270	AT1G04210	722
AT4G17270	AT1G06840	722
AT4G17270	AT1G07390	722
AT4G17270	AT1G07650	722
AT4G17270	AT1G08590	722
AT4G17270	AT1G09665	722
AT4G17270	AT1G09970	722
AT4G17270	AT1G10850	722
AT4G17270	AT1G11130	722
AT4G17270	AT1G12040	722
AT4G17270	AT1G12460	722
AT4G17270	AT1G12970	722
AT4G17270	AT1G13230	722
AT4G17270	AT1G13910	722
AT4G17270	AT1G14390	722
AT4G17270	AT1G14540	849
AT4G17270	AT1G14830	804
AT4G17270	AT1G15880	517
AT4G17270	AT1G17230	722
AT4G17270	AT1G17240	722
AT4G17270	AT1G17250	722
AT4G17270	AT1G17600	722
AT4G17270	AT1G17615	722
AT4G17270	AT1G17750	722
AT4G17270	AT1G19360	828
AT4G17270	AT1G21370	837
AT4G17270	AT1G22300	801
AT4G17270	AT1G23700	436
AT4G17270	AT1G24110	795
AT4G17270	AT1G24485	722
AT4G17270	AT1G24650	722
AT4G17270	AT1G25320	722
AT4G17270	AT1G25570	722
AT4G17270	AT1G26190	613
AT4G17270	AT1G27170	722
AT4G17270	AT1G27180	722
AT4G17270	AT1G27190	722
AT4G17270	AT1G28340	722
AT4G17270	AT1G28440	722
AT4G17270	AT1G29724	722
AT4G17270	AT1G29730	722
AT4G17270	AT1G29740	722
AT4G17270	AT1G29750	722
AT4G17270	AT1G30640	482
AT4G17270	AT1G31420	722
AT4G17270	AT1G31540	722
AT4G17270	AT1G32060	613
AT4G17270	AT1G33590	722
AT4G17270	AT1G33600	722
AT4G17270	AT1G33610	722
AT4G17270	AT1G33670	722
AT4G17270	AT1G34110	722
AT4G17270	AT1G34290	722
AT4G17270	AT1G34420	722
AT4G17270	AT1G35710	722
AT4G17270	AT1G45616	722
AT4G17270	AT1G47370	722
AT4G17270	AT1G47885	722
AT4G17270	AT1G47890	722
AT4G17270	AT1G48480	722
AT4G17270	AT1G49490	722
AT4G17270	AT1G49750	722
AT4G17270	AT1G50610	722
AT4G17270	AT1G51270	722
AT4G17270	AT1G51790	722
AT4G17270	AT1G53163	79
AT4G17270	AT1G53165	79
AT4G17270	AT1G53420	722
AT4G17270	AT1G53430	722
AT4G17270	AT1G53440	722
AT4G17270	AT1G53730	722
AT4G17270	AT1G54060	538
AT4G17270	AT1G54470	722
AT4G17270	AT1G54923	722
AT4G17270	AT1G55610	722
AT4G17270	AT1G55810	613
AT4G17270	AT1G56120	722
AT4G17270	AT1G56130	722
AT4G17270	AT1G56140	722
AT4G17270	AT1G56145	722
AT4G17270	AT1G56510	722
AT4G17270	AT1G56520	722
AT4G17270	AT1G56540	722
AT4G17270	AT1G57630	722
AT4G17270	AT1G57650	722
AT4G17270	AT1G57670	722
AT4G17270	AT1G57830	722
AT4G17270	AT1G57850	722
AT4G17270	AT1G58190	722
AT4G17270	AT1G60320	722
AT4G17270	AT1G60630	722
AT4G17270	AT1G60800	722
AT4G17270	AT1G61570	705
AT4G17270	AT1G62440	722
AT4G17270	AT1G62950	722
AT4G17270	AT1G63430	722
AT4G17270	AT1G63730	722
AT4G17270	AT1G63740	722
AT4G17270	AT1G63750	722
AT4G17270	AT1G63860	722
AT4G17270	AT1G63870	722
AT4G17270	AT1G63880	722
AT4G17270	AT1G64070	722
AT4G17270	AT1G64210	722
AT4G17270	AT1G65380	722
AT4G17270	AT1G65390	722
AT4G17270	AT1G65850	722
AT4G17270	AT1G66090	722
AT4G17270	AT1G66150	722
AT4G17270	AT1G66830	722
AT4G17270	AT1G67510	722
AT4G17270	AT1G68400	722
AT4G17270	AT1G68780	722
AT4G17270	AT1G69545	722
AT4G17270	AT1G69550	722
AT4G17270	AT1G69990	722
AT4G17270	AT1G70430	436
AT4G17270	AT1G70770	826
AT4G17270	AT1G71390	722
AT4G17270	AT1G71400	722
AT4G17270	AT1G71830	722
AT4G17270	AT1G72050	831
AT4G17270	AT1G72180	722
AT4G17270	AT1G72300	722
AT4G17270	AT1G72460	722
AT4G17270	AT1G72840	722
AT4G17270	AT1G72850	722
AT4G17270	AT1G72860	722
AT4G17270	AT1G72890	722
AT4G17270	AT1G72910	722
AT4G17270	AT1G72920	722
AT4G17270	AT1G72930	722
AT4G17270	AT1G72940	722
AT4G17270	AT1G72950	722
AT4G17270	AT1G73066	722
AT4G17270	AT1G73080	722
AT4G17270	AT1G73980	613
AT4G17270	AT1G74170	722
AT4G17270	AT1G74180	722
AT4G17270	AT1G74190	722
AT4G17270	AT1G74200	722
AT4G17270	AT1G74360	722
AT4G17270	AT1G75640	722
AT4G17270	AT1G75820	722
AT4G17270	AT1G77680	795
AT4G17270	AT1G78980	722
AT4G17270	AT1G79620	722
AT4G17270	AT1G79640	436
AT4G17270	AT1G80080	722
AT4G17270	AT2G01029	722
AT4G17270	AT2G01040	722
AT4G17270	AT2G01210	722
AT4G17270	AT2G01820	722
AT4G17270	AT2G01950	722
AT4G17270	AT2G02220	722
AT4G17270	AT2G02780	722
AT4G17270	AT2G03030	722
AT4G17270	AT2G03300	722
AT4G17270	AT2G03510	823
AT4G17270	AT2G07040	722
AT4G17270	AT2G14080	722
AT4G17270	AT2G15042	722
AT4G17270	AT2G15080	722
AT4G17270	AT2G15300	722
AT4G17270	AT2G15320	722
AT4G17270	AT2G15880	722
AT4G17270	AT2G16250	722
AT4G17270	AT2G16870	722
AT4G17270	AT2G17050	722
AT4G17270	AT2G17060	722
AT4G17270	AT2G17130	740
AT4G17270	AT2G17440	722
AT4G17270	AT2G17510	795
AT4G17270	AT2G17720	799
AT4G17270	AT2G19330	722
AT4G17270	AT2G19400	482
AT4G17270	AT2G19780	722
AT4G17270	AT2G20142	722
AT4G17270	AT2G20470	482
AT4G17270	AT2G22480	762
AT4G17270	AT2G23300	722
AT4G17270	AT2G23950	722
AT4G17270	AT2G24130	722
AT4G17270	AT2G24230	722
AT4G17270	AT2G25440	722
AT4G17270	AT2G25470	722
AT4G17270	AT2G25790	722
AT4G17270	AT2G26230	787
AT4G17270	AT2G26330	722
AT4G17270	AT2G26380	722
AT4G17270	AT2G26730	722
AT4G17270	AT2G27060	722
AT4G17270	AT2G30100	722
AT4G17270	AT2G30910	721
AT4G17270	AT2G31300	721
AT4G17270	AT2G32140	722
AT4G17270	AT2G32660	722
AT4G17270	AT2G32680	722
AT4G17270	AT2G33020	722
AT4G17270	AT2G33030	722
AT4G17270	AT2G33050	722
AT4G17270	AT2G33060	722
AT4G17270	AT2G33080	722
AT4G17270	AT2G33170	722
AT4G17270	AT2G34930	722
AT4G17270	AT2G35620	722
AT4G17270	AT2G36570	722
AT4G17270	AT2G38390	776
AT4G17270	AT2G41820	722
AT4G17270	AT2G42290	722
AT4G17270	AT2G42800	722
AT4G17270	AT2G45200	364
AT4G17270	AT2G45340	722
AT4G17270	AT2G47320	846
AT4G17270	AT3G02130	722
AT4G17270	AT3G02880	722
AT4G17270	AT3G03110	400
AT4G17270	AT3G03770	722
AT4G17270	AT3G04210	722
AT4G17270	AT3G04220	722
AT4G17270	AT3G05040	841
AT4G17270	AT3G05360	722
AT4G17270	AT3G05370	722
AT4G17270	AT3G05650	722
AT4G17270	AT3G05660	722
AT4G17270	AT3G05990	722
AT4G17270	AT3G08680	722
AT4G17270	AT3G09810	840
AT4G17270	AT3G11010	722
AT4G17270	AT3G11080	722
AT4G17270	AT3G11330	722
AT4G17270	AT3G11380	800
AT4G17270	AT3G11400	714
AT4G17270	AT3G12145	722
AT4G17270	AT3G12610	722
AT4G17270	AT3G13065	722
AT4G17270	AT3G13380	722
AT4G17270	AT3G14350	722
AT4G17270	AT3G14840	722
AT4G17270	AT3G15220	79
AT4G17270	AT3G15250	79
AT4G17270	AT3G17240	820
AT4G17270	AT3G17640	722
AT4G17270	AT3G17840	722
AT4G17270	AT3G18730	722
AT4G17270	AT3G19020	722
AT4G17270	AT3G19230	722
AT4G17270	AT3G19320	722
AT4G17270	AT3G19700	722
AT4G17270	AT3G20190	722
AT4G17270	AT3G20820	722
AT4G17270	AT3G22800	722
AT4G17270	AT3G23010	722
AT4G17270	AT3G23110	722
AT4G17270	AT3G23120	722
AT4G17270	AT3G23310	482
AT4G17270	AT3G23750	722
AT4G17270	AT3G24240	722
AT4G17270	AT3G24480	722
AT4G17270	AT3G24660	722
AT4G17270	AT3G24900	722
AT4G17270	AT3G24982	722
AT4G17270	AT3G25010	722
AT4G17270	AT3G25020	722
AT4G17270	AT3G25510	722
AT4G17270	AT3G25560	722
AT4G17270	AT3G25670	722
AT4G17270	AT3G26500	722
AT4G17270	AT3G27190	613
AT4G17270	AT3G27325	364
AT4G17270	AT3G27440	613
AT4G17270	AT3G28040	722
AT4G17270	AT3G28450	722
AT4G17270	AT3G28890	722
AT4G17270	AT3G30816	722
AT4G17270	AT3G33189	722
AT4G17270	AT3G42880	722
AT4G17270	AT3G43740	722
AT4G17270	AT3G44400	722
AT4G17270	AT3G44480	722
AT4G17270	AT3G44630	722
AT4G17270	AT3G44670	722
AT4G17270	AT3G45620	815
AT4G17270	AT3G46240	722
AT4G17270	AT3G46260	722
AT4G17270	AT3G46270	722
AT4G17270	AT3G46280	722
AT4G17270	AT3G47090	722
AT4G17270	AT3G47110	722
AT4G17270	AT3G47570	722
AT4G17270	AT3G47580	722
AT4G17270	AT3G49670	722
AT4G17270	AT3G49750	722
AT4G17270	AT3G50230	722
AT4G17270	AT3G51560	722
AT4G17270	AT3G51570	722
AT4G17270	AT3G51740	722
AT4G17270	AT3G53240	722
AT4G17270	AT3G53570	780
AT4G17270	AT3G53590	722
AT4G17270	AT3G56100	722
AT4G17270	AT3G56370	722
AT4G17270	AT3G57830	722
AT4G17270	AT3G59510	722
AT4G17270	AT3G60800	799
AT4G17270	AT3G63330	780
AT4G17270	AT4G03010	722
AT4G17270	AT4G03390	722
AT4G17270	AT4G04110	722
AT4G17270	AT4G04220	722
AT4G17270	AT4G06634	831
AT4G17270	AT4G06744	722
AT4G17270	AT4G08111	722
AT4G17270	AT4G08450	722
AT4G17270	AT4G08850	722
AT4G17270	AT4G09000	842
AT4G17270	AT4G09420	722
AT4G17270	AT4G09430	722
AT4G17270	AT4G10180	765
AT4G17270	AT4G10730	436
AT4G17270	AT4G11170	722
AT4G17270	AT4G11340	722
AT4G17270	AT4G12010	722
AT4G17270	AT4G13340	722
AT4G17270	AT4G13810	722
AT4G17270	AT4G13820	722
AT4G17270	AT4G13880	722
AT4G17270	AT4G13920	722
AT4G17270	AT4G14350	482
AT4G17270	AT4G14370	722
AT4G17270	AT4G14480	436
AT4G17270	AT4G16162	722
AT4G17270	AT4G16860	722
AT4G17270	AT4G16880	722
AT4G17270	AT4G16890	722
AT4G17270	AT4G16900	722
AT4G17270	AT4G16920	722
AT4G17270	AT4G16940	722
AT4G17270	AT4G16950	722
AT4G17270	AT4G16960	722
AT4G17270	AT4G16970	404
AT4G17270	AT4G16990	722
AT4G17270	AT4G17280	565
AT4G17270	AT4G17330	123
AT4G17270	AT4G17390	407
AT4G17270	AT4G17430	129
AT4G17270	AT4G17440	439
AT4G17270	AT4G17470	439
AT4G17270	AT4G17480	439
AT4G17270	AT4G17483	439
AT4G17270	AT4G17490	848
AT4G17270	AT4G17500	805
AT4G17270	AT4G17570	492
AT4G17270	AT4G17650	401
AT4G17270	AT4G17700	439
AT4G17270	AT4G17720	470
AT4G17270	AT4G17790	438
AT4G17270	AT4G17850	438
AT4G17270	AT4G18640	722
AT4G17270	AT4G18670	722
AT4G17270	AT4G18760	722
AT4G17270	AT4G19045	228
AT4G17270	AT4G19050	722
AT4G17270	AT4G19500	722
AT4G17270	AT4G19510	722
AT4G17270	AT4G19515	722
AT4G17270	AT4G19520	722
AT4G17270	AT4G19530	722
AT4G17270	AT4G19640	843
AT4G17270	AT4G19910	722
AT4G17270	AT4G19920	722
AT4G17270	AT4G19925	722
AT4G17270	AT4G20140	722
AT4G17270	AT4G20270	722
AT4G17270	AT4G20280	804
AT4G17270	AT4G20940	722
AT4G17270	AT4G22130	722
AT4G17270	AT4G22730	722
AT4G17270	AT4G23510	722
AT4G17270	AT4G23515	722
AT4G17270	AT4G23710	826
AT4G17270	AT4G23740	722
AT4G17270	AT4G24100	436
AT4G17270	AT4G24400	839
AT4G17270	AT4G24550	810
AT4G17270	AT4G24740	780
AT4G17270	AT4G24820	840
AT4G17270	AT4G26050	722
AT4G17270	AT4G26510	613
AT4G17270	AT4G26540	722
AT4G17270	AT4G26910	828
AT4G17270	AT4G28380	722
AT4G17270	AT4G28490	722
AT4G17270	AT4G28560	722
AT4G17270	AT4G28650	722
AT4G17270	AT4G29040	762
AT4G17270	AT4G29240	722
AT4G17270	AT4G29810	843
AT4G17270	AT4G29880	722
AT4G17270	AT4G30520	722
AT4G17270	AT4G31250	722
AT4G17270	AT4G32660	780
AT4G17270	AT4G33080	482
AT4G17270	AT4G33970	722
AT4G17270	AT4G34220	722
AT4G17270	AT4G35260	812
AT4G17270	AT4G35470	722
AT4G17270	AT4G36140	722
AT4G17270	AT4G36150	722
AT4G17270	AT4G36180	722
AT4G17270	AT4G37250	722
AT4G17270	AT4G39270	722
AT4G17270	AT4G39400	722
AT4G17270	AT5G01890	722
AT4G17270	AT5G01950	722
AT4G17270	AT5G02250	795
AT4G17270	AT5G03455	784
AT4G17270	AT5G03460	784
AT4G17270	AT5G04240	831
AT4G17270	AT5G05160	722
AT4G17270	AT5G05850	722
AT4G17270	AT5G06540	800
AT4G17270	AT5G06820	722
AT4G17270	AT5G06860	722
AT4G17270	AT5G06870	722
AT4G17270	AT5G06940	722
AT4G17270	AT5G07150	722
AT4G17270	AT5G07180	722
AT4G17270	AT5G07280	722
AT4G17270	AT5G07910	722
AT4G17270	AT5G08160	799
AT4G17270	AT5G08300	817
AT4G17270	AT5G09890	482
AT4G17270	AT5G10020	722
AT4G17270	AT5G10290	722
AT4G17270	AT5G11250	722
AT4G17270	AT5G12940	722
AT4G17270	AT5G14210	722
AT4G17270	AT5G14720	436
AT4G17270	AT5G15680	165
AT4G17270	AT5G16000	722
AT4G17270	AT5G16590	722
AT4G17270	AT5G17020	400
AT4G17270	AT5G17080	125
AT4G17270	AT5G17680	722
AT4G17270	AT5G17880	722
AT4G17270	AT5G17970	722
AT4G17270	AT5G18350	722
AT4G17270	AT5G18360	722
AT4G17270	AT5G18370	722
AT4G17270	AT5G20430	288
AT4G17270	AT5G20440	288
AT4G17270	AT5G20480	722
AT4G17270	AT5G20690	722
AT4G17270	AT5G21090	722
AT4G17270	AT5G22690	722
AT4G17270	AT5G23400	722
AT4G17270	AT5G24100	722
AT4G17270	AT5G25550	722
AT4G17270	AT5G25910	722
AT4G17270	AT5G25930	722
AT4G17270	AT5G27060	722
AT4G17270	AT5G28110	722
AT4G17270	AT5G28120	722
AT4G17270	AT5G32481	722
AT4G17270	AT5G35390	722
AT4G17270	AT5G36930	722
AT4G17270	AT5G37450	722
AT4G17270	AT5G38340	722
AT4G17270	AT5G38344	722
AT4G17270	AT5G38350	722
AT4G17270	AT5G38850	722
AT4G17270	AT5G40060	722
AT4G17270	AT5G40100	722
AT4G17270	AT5G40170	722
AT4G17270	AT5G40760	824
AT4G17270	AT5G40870	613
AT4G17270	AT5G40910	722
AT4G17270	AT5G41180	722
AT4G17270	AT5G41540	722
AT4G17270	AT5G41550	722
AT4G17270	AT5G41740	722
AT4G17270	AT5G41750	722
AT4G17270	AT5G43020	722
AT4G17270	AT5G44510	722
AT4G17270	AT5G44700	722
AT4G17270	AT5G44870	722
AT4G17270	AT5G44900	722
AT4G17270	AT5G44910	722
AT4G17270	AT5G44920	722
AT4G17270	AT5G45000	722
AT4G17270	AT5G45050	722
AT4G17270	AT5G45060	722
AT4G17270	AT5G45070	722
AT4G17270	AT5G45080	722
AT4G17270	AT5G45090	722
AT4G17270	AT5G45200	722
AT4G17270	AT5G45210	722
AT4G17270	AT5G45220	722
AT4G17270	AT5G45230	722
AT4G17270	AT5G45250	722
AT4G17270	AT5G45260	722
AT4G17270	AT5G45550	228
AT4G17270	AT5G45770	722
AT4G17270	AT5G45780	722
AT4G17270	AT5G45840	722
AT4G17270	AT5G46260	722
AT4G17270	AT5G46270	722
AT4G17270	AT5G46330	722
AT4G17270	AT5G46450	722
AT4G17270	AT5G46470	722
AT4G17270	AT5G46490	722
AT4G17270	AT5G46510	722
AT4G17270	AT5G46520	722
AT4G17270	AT5G46630	768
AT4G17270	AT5G47080	214
AT4G17270	AT5G47090	125
AT4G17270	AT5G47190	117
AT4G17270	AT5G47250	591
AT4G17270	AT5G47300	439
AT4G17270	AT5G47320	495
AT4G17270	AT5G47330	492
AT4G17270	AT5G47340	439
AT4G17270	AT5G47350	439
AT4G17270	AT5G47360	117
AT4G17270	AT5G47370	284
AT4G17270	AT5G47380	117
AT4G17270	AT5G47390	593
AT4G17270	AT5G47400	439
AT4G17270	AT5G47410	439
AT4G17270	AT5G47560	790
AT4G17270	AT5G47580	499
AT4G17270	AT5G47590	499
AT4G17270	AT5G47600	490
AT4G17270	AT5G48380	722
AT4G17270	AT5G48770	722
AT4G17270	AT5G48780	722
AT4G17270	AT5G48940	722
AT4G17270	AT5G49140	722
AT4G17270	AT5G49290	722
AT4G17270	AT5G49570	840
AT4G17270	AT5G49660	722
AT4G17270	AT5G49750	722
AT4G17270	AT5G49760	722
AT4G17270	AT5G49770	722
AT4G17270	AT5G49780	722
AT4G17270	AT5G51350	722
AT4G17270	AT5G51560	722
AT4G17270	AT5G51630	722
AT4G17270	AT5G53320	722
AT4G17270	AT5G53890	722
AT4G17270	AT5G55340	776
AT4G17270	AT5G55610	837
AT4G17270	AT5G56040	722
AT4G17270	AT5G58120	722
AT4G17270	AT5G58150	722
AT4G17270	AT5G58300	722
AT4G17270	AT5G59660	722
AT4G17270	AT5G60550	783
AT4G17270	AT5G61240	722
AT4G17270	AT5G61480	722
AT4G17270	AT5G62230	722
AT4G17270	AT5G62710	722
AT4G17270	AT5G63410	722
AT4G17270	AT5G63930	722
AT4G17270	AT5G64370	787
AT4G17270	AT5G65240	722
AT4G17270	AT5G65700	722
AT4G17270	AT5G65710	722
AT4G17270	AT5G65830	722
AT4G17270	AT5G66330	722
AT4G17270	AT5G67200	722
AT4G17270	AT5G67280	722
AT4G17270	ATCG00430	849
AT4G17280	AT1G02335	820
AT4G17280	AT1G02900	820
AT4G17280	AT1G03000	629
AT4G17280	AT1G05260	748
AT4G17280	AT1G18870	833
AT4G17280	AT1G23160	848
AT4G17280	AT1G30750	777
AT4G17280	AT1G30820	763
AT4G17280	AT1G48000	804
AT4G17280	AT1G49450	785
AT4G17280	AT1G53270	846
AT4G17280	AT1G54540	659
AT4G17280	AT1G56320	670
AT4G17280	AT1G58360	835
AT4G17280	AT1G62570	782
AT4G17280	AT1G63840	252
AT4G17280	AT1G68850	668
AT4G17280	AT1G74460	676
AT4G17280	AT2G03200	807
AT4G17280	AT2G16760	826
AT4G17280	AT2G18660	807
AT4G17280	AT2G21100	440
AT4G17280	AT2G22510	748
AT4G17280	AT2G23540	826
AT4G17280	AT2G24210	801
AT4G17280	AT2G25110	721
AT4G17280	AT2G27370	809
AT4G17280	AT2G28670	765
AT4G17280	AT2G30210	638
AT4G17280	AT2G32020	599
AT4G17280	AT2G32300	728
AT4G17280	AT2G33380	712
AT4G17280	AT2G34890	763
AT4G17280	AT2G36100	760
AT4G17280	AT2G38390	782
AT4G17280	AT2G38750	849
AT4G17280	AT2G39110	826
AT4G17280	AT2G39430	787
AT4G17280	AT2G41835	780
AT4G17280	AT2G46680	839
AT4G17280	AT2G47200	844
AT4G17280	AT2G48130	508
AT4G17280	AT2G48140	667
AT4G17280	AT3G04370	782
AT4G17280	AT3G05890	808
AT4G17280	AT3G05920	843
AT4G17280	AT3G06580	767
AT4G17280	AT3G10670	844
AT4G17280	AT3G10700	767
AT4G17280	AT3G11180	807
AT4G17280	AT3G11400	809
AT4G17280	AT3G11430	722
AT4G17280	AT3G11550	801
AT4G17280	AT3G12670	763
AT4G17280	AT3G15670	785
AT4G17280	AT3G16340	837
AT4G17280	AT3G17520	818
AT4G17280	AT3G19420	817
AT4G17280	AT3G21240	805
AT4G17280	AT3G22060	721
AT4G17280	AT3G22600	821
AT4G17280	AT3G22620	543
AT4G17280	AT3G22740	804
AT4G17280	AT3G26210	827
AT4G17280	AT3G28210	741
AT4G17280	AT3G28580	776
AT4G17280	AT3G42850	767
AT4G17280	AT3G44540	662
AT4G17280	AT3G44550	768
AT4G17280	AT3G48040	629
AT4G17280	AT3G50400	793
AT4G17280	AT3G52790	762
AT4G17280	AT3G53510	824
AT4G17280	AT3G55500	796
AT4G17280	AT3G55970	833
AT4G17280	AT3G57480	780
AT4G17280	AT3G58550	835
AT4G17280	AT4G02090	817
AT4G17280	AT4G02120	763
AT4G17280	AT4G05100	380
AT4G17280	AT4G13580	751
AT4G17280	AT4G16130	767
AT4G17280	AT4G17215	809
AT4G17280	AT4G17270	565
AT4G17280	AT4G17330	591
AT4G17280	AT4G17430	592
AT4G17280	AT4G17440	591
AT4G17280	AT4G17470	591
AT4G17280	AT4G17480	591
AT4G17280	AT4G17483	591
AT4G17280	AT4G17570	216
AT4G17280	AT4G17650	173
AT4G17280	AT4G17700	591
AT4G17280	AT4G17720	593
AT4G17280	AT4G17790	591
AT4G17280	AT4G17850	591
AT4G17280	AT4G20320	763
AT4G17280	AT4G20390	737
AT4G17280	AT4G21410	325
AT4G17280	AT4G23260	759
AT4G17280	AT4G23690	813
AT4G17280	AT4G24130	799
AT4G17280	AT4G25570	625
AT4G17280	AT4G26320	820
AT4G17280	AT4G30580	849
AT4G17280	AT4G34000	759
AT4G17280	AT4G36610	628
AT4G17280	AT4G37560	654
AT4G17280	AT4G38080	810
AT4G17280	AT5G01540	810
AT4G17280	AT5G02100	848
AT4G17280	AT5G02150	593
AT4G17280	AT5G02230	812
AT4G17280	AT5G06760	768
AT4G17280	AT5G08250	804
AT4G17280	AT5G09520	435
AT4G17280	AT5G09530	733
AT4G17280	AT5G11110	799
AT4G17280	AT5G13580	665
AT4G17280	AT5G13680	629
AT4G17280	AT5G13900	655
AT4G17280	AT5G15960	757
AT4G17280	AT5G17080	565
AT4G17280	AT5G19410	827
AT4G17280	AT5G23190	746
AT4G17280	AT5G23530	842
AT4G17280	AT5G27420	809
AT4G17280	AT5G28470	827
AT4G17280	AT5G28510	820
AT4G17280	AT5G37690	709
AT4G17280	AT5G41040	403
AT4G17280	AT5G42180	837
AT4G17280	AT5G42500	837
AT4G17280	AT5G47080	728
AT4G17280	AT5G47090	565
AT4G17280	AT5G47190	565
AT4G17280	AT5G47250	707
AT4G17280	AT5G47300	591
AT4G17280	AT5G47320	594
AT4G17280	AT5G47330	593
AT4G17280	AT5G47340	591
AT4G17280	AT5G47350	591
AT4G17280	AT5G47360	565
AT4G17280	AT5G47370	792
AT4G17280	AT5G47380	565
AT4G17280	AT5G47390	742
AT4G17280	AT5G47400	591
AT4G17280	AT5G47410	591
AT4G17280	AT5G47530	809
AT4G17280	AT5G47580	627
AT4G17280	AT5G47590	627
AT4G17280	AT5G47600	593
AT4G17280	AT5G48205	780
AT4G17280	AT5G50720	810
AT4G17280	AT5G55340	849
AT4G17280	AT5G55470	849
AT4G17280	AT5G55960	716
AT4G17280	AT5G56540	696
AT4G17280	AT5G57050	804
AT4G17280	AT5G58860	765
AT4G17280	AT5G59220	438
AT4G17280	AT5G63590	754
AT4G17280	AT5G66390	740
AT4G17300	AT1G01050	699
AT4G17300	AT1G02150	828
AT4G17300	AT1G03475	802
AT4G17300	AT1G06190	762
AT4G17300	AT1G06960	829
AT4G17300	AT1G07320	846
AT4G17300	AT1G07780	847
AT4G17300	AT1G08520	826
AT4G17300	AT1G08540	830
AT4G17300	AT1G08620	762
AT4G17300	AT1G08980	839
AT4G17300	AT1G09620	422
AT4G17300	AT1G09970	633
AT4G17300	AT1G10830	724
AT4G17300	AT1G11870	607
AT4G17300	AT1G12800	847
AT4G17300	AT1G13270	821
AT4G17300	AT1G14610	634
AT4G17300	AT1G17650	818
AT4G17300	AT1G17960	675
AT4G17300	AT1G18130	675
AT4G17300	AT1G18440	764
AT4G17300	AT1G19120	448
AT4G17300	AT1G24290	824
AT4G17300	AT1G25350	655
AT4G17300	AT1G27160	634
AT4G17300	AT1G28350	674
AT4G17300	AT1G29410	847
AT4G17300	AT1G29870	827
AT4G17300	AT1G29880	827
AT4G17300	AT1G30810	762
AT4G17300	AT1G31330	799
AT4G17300	AT1G32200	777
AT4G17300	AT1G36280	652
AT4G17300	AT1G48350	830
AT4G17300	AT1G48520	13
AT4G17300	AT1G48850	746
AT4G17300	AT1G50200	668
AT4G17300	AT1G50450	804
AT4G17300	AT1G50480	751
AT4G17300	AT1G51310	721
AT4G17300	AT1G51720	630
AT4G17300	AT1G52570	809
AT4G17300	AT1G55620	798
AT4G17300	AT1G56050	707
AT4G17300	AT1G63020	807
AT4G17300	AT1G63490	762
AT4G17300	AT1G63610	809
AT4G17300	AT1G63660	721
AT4G17300	AT1G65070	849
AT4G17300	AT1G66530	565
AT4G17300	AT1G67440	848
AT4G17300	AT1G67460	848
AT4G17300	AT1G68000	840
AT4G17300	AT1G69200	832
AT4G17300	AT1G69740	782
AT4G17300	AT1G72550	528
AT4G17300	AT1G76760	537
AT4G17300	AT1G77250	762
AT4G17300	AT1G78630	842
AT4G17300	AT1G80770	837
AT4G17300	AT1G80830	593
AT4G17300	AT2G02500	798
AT4G17300	AT2G04030	783
AT4G17300	AT2G04842	675
AT4G17300	AT2G05830	821
AT4G17300	AT2G12200	751
AT4G17300	AT2G12280	751
AT4G17300	AT2G18230	699
AT4G17300	AT2G18730	629
AT4G17300	AT2G20900	799
AT4G17300	AT2G21385	810
AT4G17300	AT2G23420	634
AT4G17300	AT2G25840	693
AT4G17300	AT2G26540	848
AT4G17300	AT2G27040	804
AT4G17300	AT2G28000	828
AT4G17300	AT2G30260	829
AT4G17300	AT2G31170	736
AT4G17300	AT2G33840	674
AT4G17300	AT2G34090	691
AT4G17300	AT2G34880	762
AT4G17300	AT2G35500	723
AT4G17300	AT2G36170	816
AT4G17300	AT2G38950	762
AT4G17300	AT2G39140	844
AT4G17300	AT2G39290	840
AT4G17300	AT2G40490	799
AT4G17300	AT2G40660	661
AT4G17300	AT2G41680	712
AT4G17300	AT2G42010	809
AT4G17300	AT2G42130	809
AT4G17300	AT2G44660	651
AT4G17300	AT2G45270	840
AT4G17300	AT2G45770	765
AT4G17300	AT2G46860	699
AT4G17300	AT2G47510	722
AT4G17300	AT2G47580	829
AT4G17300	AT2G47590	733
AT4G17300	AT3G01800	686
AT4G17300	AT3G02660	618
AT4G17300	AT3G02760	658
AT4G17300	AT3G03780	842
AT4G17300	AT3G03910	630
AT4G17300	AT3G04600	550
AT4G17300	AT3G05210	613
AT4G17300	AT3G05630	810
AT4G17300	AT3G07420	834
AT4G17300	AT3G07430	850
AT4G17300	AT3G07770	842
AT4G17300	AT3G08740	844
AT4G17300	AT3G08800	576
AT4G17300	AT3G11710	807
AT4G17300	AT3G12050	824
AT4G17300	AT3G13490	715
AT4G17300	AT3G14080	448
AT4G17300	AT3G14930	818
AT4G17300	AT3G15190	844
AT4G17300	AT3G15730	830
AT4G17300	AT3G16785	809
AT4G17300	AT3G17390	830
AT4G17300	AT3G17880	591
AT4G17300	AT3G17970	839
AT4G17300	AT3G18680	803
AT4G17300	AT3G21200	828
AT4G17300	AT3G23145	620
AT4G17300	AT3G23700	829
AT4G17300	AT3G23780	714
AT4G17300	AT3G24590	814
AT4G17300	AT3G25660	56
AT4G17300	AT3G30805	783
AT4G17300	AT3G43340	844
AT4G17300	AT3G43860	701
AT4G17300	AT3G44740	827
AT4G17300	AT3G46100	613
AT4G17300	AT3G48110	804
AT4G17300	AT3G48430	762
AT4G17300	AT3G48730	758
AT4G17300	AT3G48990	561
AT4G17300	AT3G51140	843
AT4G17300	AT3G52090	341
AT4G17300	AT3G52150	800
AT4G17300	AT3G52380	826
AT4G17300	AT3G52590	816
AT4G17300	AT3G52750	830
AT4G17300	AT3G53220	437
AT4G17300	AT3G53620	699
AT4G17300	AT3G54440	764
AT4G17300	AT3G55030	840
AT4G17300	AT3G55400	360
AT4G17300	AT3G56300	831
AT4G17300	AT3G57610	846
AT4G17300	AT3G58140	686
AT4G17300	AT3G59410	820
AT4G17300	AT3G59980	635
AT4G17300	AT3G62120	654
AT4G17300	AT3G62910	820
AT4G17300	AT3G63190	612
AT4G17300	AT3G63490	813
AT4G17300	AT4G01310	816
AT4G17300	AT4G01480	699
AT4G17300	AT4G01690	765
AT4G17300	AT4G01800	847
AT4G17300	AT4G01850	809
AT4G17300	AT4G04350	298
AT4G17300	AT4G04870	840
AT4G17300	AT4G10320	620
AT4G17300	AT4G12060	817
AT4G17300	AT4G12570	828
AT4G17300	AT4G13780	185
AT4G17300	AT4G14147	798
AT4G17300	AT4G17330	216
AT4G17300	AT4G19710	808
AT4G17300	AT4G20360	843
AT4G17300	AT4G20400	762
AT4G17300	AT4G24190	842
AT4G17300	AT4G24280	845
AT4G17300	AT4G24340	766
AT4G17300	AT4G24350	766
AT4G17300	AT4G24750	813
AT4G17300	AT4G25120	822
AT4G17300	AT4G26300	565
AT4G17300	AT4G27340	800
AT4G17300	AT4G27600	843
AT4G17300	AT4G28130	688
AT4G17300	AT4G28940	766
AT4G17300	AT4G31180	795
AT4G17300	AT4G32540	777
AT4G17300	AT4G32915	436
AT4G17300	AT4G33760	803
AT4G17300	AT4G34880	839
AT4G17300	AT4G35440	798
AT4G17300	AT4G35790	818
AT4G17300	AT4G36390	799
AT4G17300	AT4G36520	310
AT4G17300	AT4G36940	634
AT4G17300	AT4G37040	763
AT4G17300	AT4G37200	591
AT4G17300	AT4G38570	840
AT4G17300	AT4G38800	766
AT4G17300	AT4G39280	528
AT4G17300	AT5G02680	721
AT4G17300	AT5G03406	658
AT4G17300	AT5G03415	671
AT4G17300	AT5G03940	831
AT4G17300	AT5G04240	762
AT4G17300	AT5G05590	847
AT4G17300	AT5G05740	809
AT4G17300	AT5G05920	828
AT4G17300	AT5G07360	839
AT4G17300	AT5G07440	630
AT4G17300	AT5G07800	282
AT4G17300	AT5G08280	798
AT4G17300	AT5G08650	804
AT4G17300	AT5G09420	839
AT4G17300	AT5G09650	653
AT4G17300	AT5G10240	771
AT4G17300	AT5G10880	654
AT4G17300	AT5G13240	824
AT4G17300	AT5G13510	831
AT4G17300	AT5G14260	848
AT4G17300	AT5G14660	795
AT4G17300	AT5G15450	827
AT4G17300	AT5G16140	764
AT4G17300	AT5G16715	587
AT4G17300	AT5G17920	842
AT4G17300	AT5G18170	630
AT4G17300	AT5G18570	763
AT4G17300	AT5G19720	655
AT4G17300	AT5G19830	764
AT4G17300	AT5G20980	842
AT4G17300	AT5G22800	668
AT4G17300	AT5G26710	653
AT4G17300	AT5G26830	675
AT4G17300	AT5G27380	731
AT4G17300	AT5G27470	658
AT4G17300	AT5G30510	781
AT4G17300	AT5G38290	727
AT4G17300	AT5G38830	831
AT4G17300	AT5G45890	592
AT4G17300	AT5G46910	762
AT4G17300	AT5G47190	837
AT4G17300	AT5G48870	384
AT4G17300	AT5G49030	417
AT4G17300	AT5G51290	592
AT4G17300	AT5G52520	530
AT4G17300	AT5G52640	836
AT4G17300	AT5G54090	849
AT4G17300	AT5G55220	795
AT4G17300	AT5G56000	842
AT4G17300	AT5G56010	842
AT4G17300	AT5G56030	842
AT4G17300	AT5G59720	849
AT4G17300	AT5G60600	810
AT4G17300	AT5G63310	809
AT4G17300	AT5G63570	808
AT4G17300	AT5G63890	823
AT4G17300	AT5G64050	663
AT4G17300	AT5G64440	839
AT4G17300	AT5G65010	802
AT4G17300	AT5G66470	835
AT4G17310	AT4G00840	846
AT4G17330	AT1G02430	840
AT4G17330	AT1G02440	840
AT4G17330	AT1G04160	725
AT4G17330	AT1G04210	827
AT4G17330	AT1G04600	725
AT4G17330	AT1G06670	824
AT4G17330	AT1G08730	725
AT4G17330	AT1G09010	766
AT4G17330	AT1G10390	815
AT4G17330	AT1G10630	840
AT4G17330	AT1G14540	849
AT4G17330	AT1G15340	838
AT4G17330	AT1G17580	689
AT4G17330	AT1G18260	840
AT4G17330	AT1G18265	840
AT4G17330	AT1G18830	362
AT4G17330	AT1G20960	804
AT4G17330	AT1G23490	834
AT4G17330	AT1G24110	802
AT4G17330	AT1G24320	800
AT4G17330	AT1G29940	846
AT4G17330	AT1G32750	820
AT4G17330	AT1G34350	765
AT4G17330	AT1G34355	837
AT4G17330	AT1G42680	725
AT4G17330	AT1G50360	725
AT4G17330	AT1G54560	725
AT4G17330	AT1G55860	757
AT4G17330	AT1G61040	280
AT4G17330	AT1G63020	823
AT4G17330	AT1G65440	836
AT4G17330	AT1G67490	800
AT4G17330	AT1G68790	837
AT4G17330	AT1G69710	716
AT4G17330	AT1G70490	840
AT4G17330	AT1G70590	840
AT4G17330	AT1G71790	840
AT4G17330	AT1G73570	840
AT4G17330	AT1G79280	764
AT4G17330	AT1G79730	314
AT4G17330	AT1G80070	756
AT4G17330	AT2G06210	186
AT4G17330	AT2G15310	840
AT4G17330	AT2G17930	576
AT4G17330	AT2G20290	725
AT4G17330	AT2G24765	840
AT4G17330	AT2G25570	840
AT4G17330	AT2G25880	515
AT4G17330	AT2G27170	718
AT4G17330	AT2G27460	578
AT4G17330	AT2G30050	588
AT4G17330	AT2G30330	766
AT4G17330	AT2G31900	725
AT4G17330	AT2G32910	846
AT4G17330	AT2G33240	725
AT4G17330	AT2G33730	832
AT4G17330	AT2G34110	765
AT4G17330	AT2G35630	819
AT4G17330	AT2G38040	843
AT4G17330	AT2G38390	776
AT4G17330	AT2G40030	823
AT4G17330	AT2G45490	515
AT4G17330	AT2G47170	835
AT4G17330	AT2G47980	737
AT4G17330	AT3G01340	588
AT4G17330	AT3G02260	817
AT4G17330	AT3G03120	840
AT4G17330	AT3G05520	828
AT4G17330	AT3G07100	578
AT4G17330	AT3G07420	401
AT4G17330	AT3G08530	841
AT4G17330	AT3G11130	841
AT4G17330	AT3G11380	805
AT4G17330	AT3G11400	717
AT4G17330	AT3G12530	714
AT4G17330	AT3G18090	799
AT4G17330	AT3G19960	725
AT4G17330	AT3G22590	186
AT4G17330	AT3G22950	840
AT4G17330	AT3G23780	799
AT4G17330	AT3G23900	837
AT4G17330	AT3G26560	828
AT4G17330	AT3G26720	848
AT4G17330	AT3G28770	360
AT4G17330	AT3G44620	780
AT4G17330	AT3G47060	800
AT4G17330	AT3G47460	713
AT4G17330	AT3G50370	770
AT4G17330	AT3G54010	849
AT4G17330	AT3G54280	835
AT4G17330	AT3G54350	807
AT4G17330	AT3G54670	676
AT4G17330	AT3G58160	725
AT4G17330	AT3G60240	759
AT4G17330	AT3G62290	840
AT4G17330	AT3G62310	846
AT4G17330	AT3G63460	362
AT4G17330	AT4G00450	827
AT4G17330	AT4G01020	831
AT4G17330	AT4G02020	820
AT4G17330	AT4G10710	767
AT4G17330	AT4G11380	487
AT4G17330	AT4G16660	720
AT4G17330	AT4G17270	123
AT4G17330	AT4G17280	591
AT4G17330	AT4G17300	216
AT4G17330	AT4G17390	425
AT4G17330	AT4G17430	129
AT4G17330	AT4G17440	462
AT4G17330	AT4G17470	462
AT4G17330	AT4G17480	462
AT4G17330	AT4G17483	462
AT4G17330	AT4G17490	849
AT4G17330	AT4G17500	809
AT4G17330	AT4G17570	498
AT4G17330	AT4G17650	405
AT4G17330	AT4G17700	463
AT4G17330	AT4G17720	495
AT4G17330	AT4G17790	461
AT4G17330	AT4G17850	461
AT4G17330	AT4G19490	798
AT4G17330	AT4G20850	746
AT4G17330	AT4G21710	760
AT4G17330	AT4G23460	487
AT4G17330	AT4G27370	725
AT4G17330	AT4G28710	725
AT4G17330	AT4G31880	835
AT4G17330	AT4G32830	515
AT4G17330	AT4G33200	660
AT4G17330	AT4G35800	744
AT4G17330	AT5G01270	835
AT4G17330	AT5G06540	805
AT4G17330	AT5G07970	813
AT4G17330	AT5G11490	487
AT4G17330	AT5G13520	460
AT4G17330	AT5G13980	848
AT4G17330	AT5G14670	840
AT4G17330	AT5G15680	809
AT4G17330	AT5G16270	815
AT4G17330	AT5G16780	842
AT4G17330	AT5G17060	840
AT4G17330	AT5G17080	125
AT4G17330	AT5G17690	775
AT4G17330	AT5G20450	725
AT4G17330	AT5G20470	725
AT4G17330	AT5G20490	725
AT4G17330	AT5G38840	765
AT4G17330	AT5G43900	725
AT4G17330	AT5G46070	792
AT4G17330	AT5G46210	835
AT4G17330	AT5G47080	216
AT4G17330	AT5G47090	125
AT4G17330	AT5G47190	123
AT4G17330	AT5G47250	591
AT4G17330	AT5G47300	462
AT4G17330	AT5G47320	500
AT4G17330	AT5G47330	492
AT4G17330	AT5G47340	462
AT4G17330	AT5G47350	462
AT4G17330	AT5G47360	123
AT4G17330	AT5G47370	310
AT4G17330	AT5G47380	123
AT4G17330	AT5G47390	594
AT4G17330	AT5G47400	463
AT4G17330	AT5G47410	463
AT4G17330	AT5G47480	561
AT4G17330	AT5G47490	587
AT4G17330	AT5G47560	798
AT4G17330	AT5G47580	533
AT4G17330	AT5G47590	533
AT4G17330	AT5G47600	492
AT4G17330	AT5G49010	780
AT4G17330	AT5G54280	725
AT4G17330	AT5G55340	779
AT4G17330	AT5G62410	713
AT4G17330	AT5G66150	848
AT4G17330	ATCG00190	780
AT4G17340	AT1G01430	846
AT4G17340	AT1G01620	500
AT4G17340	AT1G04800	463
AT4G17340	AT1G05850	815
AT4G17340	AT1G07610	813
AT4G17340	AT1G08780	593
AT4G17340	AT1G12090	818
AT4G17340	AT1G12100	628
AT4G17340	AT1G18710	848
AT4G17340	AT1G20070	464
AT4G17340	AT1G20160	745
AT4G17340	AT1G22710	715
AT4G17340	AT1G27300	77
AT4G17340	AT1G30100	654
AT4G17340	AT1G31190	844
AT4G17340	AT1G31880	714
AT4G17340	AT1G32100	838
AT4G17340	AT1G32400	575
AT4G17340	AT1G32500	628
AT4G17340	AT1G52870	840
AT4G17340	AT1G53560	827
AT4G17340	AT1G72200	790
AT4G17340	AT1G75750	712
AT4G17340	AT1G76420	820
AT4G17340	AT1G77110	717
AT4G17340	AT1G78680	848
AT4G17340	AT1G80460	533
AT4G17340	AT1G80760	834
AT4G17340	AT1G80830	719
AT4G17340	AT2G02180	592
AT4G17340	AT2G03590	693
AT4G17340	AT2G10940	591
AT4G17340	AT2G13650	693
AT4G17340	AT2G15090	494
AT4G17340	AT2G21170	798
AT4G17340	AT2G28470	764
AT4G17340	AT2G34390	738
AT4G17340	AT2G34470	801
AT4G17340	AT2G34960	591
AT4G17340	AT2G36830	264
AT4G17340	AT2G37130	785
AT4G17340	AT2G37170	413
AT4G17340	AT2G37180	255
AT4G17340	AT2G38170	844
AT4G17340	AT2G38640	816
AT4G17340	AT2G39010	807
AT4G17340	AT2G40900	837
AT4G17340	AT2G41880	841
AT4G17340	AT2G45960	662
AT4G17340	AT2G46030	593
AT4G17340	AT2G46690	807
AT4G17340	AT3G01020	764
AT4G17340	AT3G02850	777
AT4G17340	AT3G02870	844
AT4G17340	AT3G04090	770
AT4G17340	AT3G06200	841
AT4G17340	AT3G06350	766
AT4G17340	AT3G07670	562
AT4G17340	AT3G10370	570
AT4G17340	AT3G10600	593
AT4G17340	AT3G16240	730
AT4G17340	AT3G16310	538
AT4G17340	AT3G18280	844
AT4G17340	AT3G21670	832
AT4G17340	AT3G22190	716
AT4G17340	AT3G26520	637
AT4G17340	AT3G47340	849
AT4G17340	AT3G48740	754
AT4G17340	AT3G50970	848
AT4G17340	AT3G53420	348
AT4G17340	AT3G53980	710
AT4G17340	AT3G54820	795
AT4G17340	AT3G55440	798
AT4G17340	AT3G55990	792
AT4G17340	AT3G56240	804
AT4G17340	AT3G56840	776
AT4G17340	AT3G57550	841
AT4G17340	AT3G60600	77
AT4G17340	AT3G61430	205
AT4G17340	AT3G63520	801
AT4G17340	AT4G00430	795
AT4G17340	AT4G04080	764
AT4G17340	AT4G07670	809
AT4G17340	AT4G10380	820
AT4G17340	AT4G10770	727
AT4G17340	AT4G14010	777
AT4G17340	AT4G17350	403
AT4G17340	AT4G18350	717
AT4G17340	AT4G18910	832
AT4G17340	AT4G19030	66
AT4G17340	AT4G19170	807
AT4G17340	AT4G19420	846
AT4G17340	AT4G21790	565
AT4G17340	AT4G22220	764
AT4G17340	AT4G23400	435
AT4G17340	AT4G23500	813
AT4G17340	AT4G23670	832
AT4G17340	AT4G26450	77
AT4G17340	AT4G26455	77
AT4G17340	AT4G30450	557
AT4G17340	AT4G33550	832
AT4G17340	AT4G34050	846
AT4G17340	AT4G35100	818
AT4G17340	AT4G37470	818
AT4G17340	AT4G38250	709
AT4G17340	AT4G39120	844
AT4G17340	AT5G02820	830
AT4G17340	AT5G03260	777
AT4G17340	AT5G05960	826
AT4G17340	AT5G14040	714
AT4G17340	AT5G18170	799
AT4G17340	AT5G18290	592
AT4G17340	AT5G20630	751
AT4G17340	AT5G22290	77
AT4G17340	AT5G27150	764
AT4G17340	AT5G37810	786
AT4G17340	AT5G37820	827
AT4G17340	AT5G47450	522
AT4G17340	AT5G49630	627
AT4G17340	AT5G52300	848
AT4G17340	AT5G54810	776
AT4G17340	AT5G60660	740
AT4G17340	AT5G61340	790
AT4G17340	AT5G63500	832
AT4G17340	AT5G63800	753
AT4G17340	AT5G66040	813
AT4G17350	AT1G13870	848
AT4G17350	AT1G15750	741
AT4G17350	AT1G18400	809
AT4G17350	AT1G19220	654
AT4G17350	AT1G24110	849
AT4G17350	AT1G29440	343
AT4G17350	AT1G32070	757
AT4G17350	AT1G34170	341
AT4G17350	AT1G59750	848
AT4G17350	AT1G67030	776
AT4G17350	AT1G77280	760
AT4G17350	AT1G78100	269
AT4G17350	AT2G14960	828
AT4G17350	AT2G28350	626
AT4G17350	AT2G33860	809
AT4G17350	AT2G42430	565
AT4G17350	AT2G42440	800
AT4G17350	AT2G44940	321
AT4G17350	AT2G45420	532
AT4G17350	AT2G47550	792
AT4G17350	AT3G11580	714
AT4G17350	AT3G23030	633
AT4G17350	AT3G24240	800
AT4G17350	AT3G50340	250
AT4G17350	AT3G58190	477
AT4G17350	AT3G63440	820
AT4G17350	AT4G14560	741
AT4G17350	AT4G17340	403
AT4G17350	AT4G23980	461
AT4G17350	AT4G26320	820
AT4G17350	AT4G27260	594
AT4G17350	AT4G28640	817
AT4G17350	AT4G31320	631
AT4G17350	AT4G36540	848
AT4G17350	AT4G37390	627
AT4G17350	AT5G06080	742
AT4G17350	AT5G09750	792
AT4G17350	AT5G15160	717
AT4G17350	AT5G18560	849
AT4G17350	AT5G20730	746
AT4G17350	AT5G39860	809
AT4G17350	AT5G47370	779
AT4G17350	AT5G57520	466
AT4G17350	AT5G60660	809
AT4G17350	AT5G67060	792
AT4G17350	AT5G67430	633
AT4G17360	AT1G01790	833
AT4G17360	AT1G01970	826
AT4G17360	AT1G02150	840
AT4G17360	AT1G04410	200
AT4G17360	AT1G04420	798
AT4G17360	AT1G06180	763
AT4G17360	AT1G06570	722
AT4G17360	AT1G08550	838
AT4G17360	AT1G08810	763
AT4G17360	AT1G09340	828
AT4G17360	AT1G09540	763
AT4G17360	AT1G09830	93
AT4G17360	AT1G09870	712
AT4G17360	AT1G11860	10
AT4G17360	AT1G14030	804
AT4G17360	AT1G14150	737
AT4G17360	AT1G14270	828
AT4G17360	AT1G14300	791
AT4G17360	AT1G14345	768
AT4G17360	AT1G14350	763
AT4G17360	AT1G15140	802
AT4G17360	AT1G15710	721
AT4G17360	AT1G15730	830
AT4G17360	AT1G15980	771
AT4G17360	AT1G16490	763
AT4G17360	AT1G17690	829
AT4G17360	AT1G17950	763
AT4G17360	AT1G18060	795
AT4G17360	AT1G18570	763
AT4G17360	AT1G18710	763
AT4G17360	AT1G18730	815
AT4G17360	AT1G18960	763
AT4G17360	AT1G19150	799
AT4G17360	AT1G20020	809
AT4G17360	AT1G20810	799
AT4G17360	AT1G22020	45
AT4G17360	AT1G22430	848
AT4G17360	AT1G22630	813
AT4G17360	AT1G22640	763
AT4G17360	AT1G22660	816
AT4G17360	AT1G25340	763
AT4G17360	AT1G26230	742
AT4G17360	AT1G26780	763
AT4G17360	AT1G28090	816
AT4G17360	AT1G29320	662
AT4G17360	AT1G29700	809
AT4G17360	AT1G31180	837
AT4G17360	AT1G31190	801
AT4G17360	AT1G31220	74
AT4G17360	AT1G31230	571
AT4G17360	AT1G31800	809
AT4G17360	AT1G31860	615
AT4G17360	AT1G32080	799
AT4G17360	AT1G32470	206
AT4G17360	AT1G32480	837
AT4G17360	AT1G32550	745
AT4G17360	AT1G34670	763
AT4G17360	AT1G35515	763
AT4G17360	AT1G36280	483
AT4G17360	AT1G36370	45
AT4G17360	AT1G36390	812
AT4G17360	AT1G42440	829
AT4G17360	AT1G43330	763
AT4G17360	AT1G44000	826
AT4G17360	AT1G48000	763
AT4G17360	AT1G48030	469
AT4G17360	AT1G48860	832
AT4G17360	AT1G49015	393
AT4G17360	AT1G49380	759
AT4G17360	AT1G49975	840
AT4G17360	AT1G50450	830
AT4G17360	AT1G50480	132
AT4G17360	AT1G50900	823
AT4G17360	AT1G51110	765
AT4G17360	AT1G52510	815
AT4G17360	AT1G53240	200
AT4G17360	AT1G53310	200
AT4G17360	AT1G54350	809
AT4G17360	AT1G55480	787
AT4G17360	AT1G56050	772
AT4G17360	AT1G56110	632
AT4G17360	AT1G56160	763
AT4G17360	AT1G56500	723
AT4G17360	AT1G56650	763
AT4G17360	AT1G57560	763
AT4G17360	AT1G59840	828
AT4G17360	AT1G60600	738
AT4G17360	AT1G62750	832
AT4G17360	AT1G62780	709
AT4G17360	AT1G63010	762
AT4G17360	AT1G63910	763
AT4G17360	AT1G64680	835
AT4G17360	AT1G64770	837
AT4G17360	AT1G65230	765
AT4G17360	AT1G66230	763
AT4G17360	AT1G66370	763
AT4G17360	AT1G66380	763
AT4G17360	AT1G66390	763
AT4G17360	AT1G67700	777
AT4G17360	AT1G68320	763
AT4G17360	AT1G68660	831
AT4G17360	AT1G68750	200
AT4G17360	AT1G69523	787
AT4G17360	AT1G69560	763
AT4G17360	AT1G70760	787
AT4G17360	AT1G71030	763
AT4G17360	AT1G71720	835
AT4G17360	AT1G71750	763
AT4G17360	AT1G71810	765
AT4G17360	AT1G73060	812
AT4G17360	AT1G73110	843
AT4G17360	AT1G73410	763
AT4G17360	AT1G73990	768
AT4G17360	AT1G74070	826
AT4G17360	AT1G74080	763
AT4G17360	AT1G74260	63
AT4G17360	AT1G74430	763
AT4G17360	AT1G74650	763
AT4G17360	AT1G74730	828
AT4G17360	AT1G76450	820
AT4G17360	AT1G77090	795
AT4G17360	AT1G77720	799
AT4G17360	AT1G78995	799
AT4G17360	AT1G79180	763
AT4G17360	AT1G79750	200
AT4G17360	AT1G80030	837
AT4G17360	AT1G80555	837
AT4G17360	AT1G80560	837
AT4G17360	AT2G01590	754
AT4G17360	AT2G01870	832
AT4G17360	AT2G02820	763
AT4G17360	AT2G03420	594
AT4G17360	AT2G04039	810
AT4G17360	AT2G05140	206
AT4G17360	AT2G12200	309
AT4G17360	AT2G12280	309
AT4G17360	AT2G13560	200
AT4G17360	AT2G13960	763
AT4G17360	AT2G16370	47
AT4G17360	AT2G16570	190
AT4G17360	AT2G16720	763
AT4G17360	AT2G17130	837
AT4G17360	AT2G17580	816
AT4G17360	AT2G19380	827
AT4G17360	AT2G19385	827
AT4G17360	AT2G19900	200
AT4G17360	AT2G20050	780
AT4G17360	AT2G21385	759
AT4G17360	AT2G21550	435
AT4G17360	AT2G21960	815
AT4G17360	AT2G22780	200
AT4G17360	AT2G23290	763
AT4G17360	AT2G23390	828
AT4G17360	AT2G24060	807
AT4G17360	AT2G25230	763
AT4G17360	AT2G26080	209
AT4G17360	AT2G26660	762
AT4G17360	AT2G26950	763
AT4G17360	AT2G26960	763
AT4G17360	AT2G27680	821
AT4G17360	AT2G28605	823
AT4G17360	AT2G28800	832
AT4G17360	AT2G29180	813
AT4G17360	AT2G29310	812
AT4G17360	AT2G30170	801
AT4G17360	AT2G30390	792
AT4G17360	AT2G31040	804
AT4G17360	AT2G31180	763
AT4G17360	AT2G32460	763
AT4G17360	AT2G32480	835
AT4G17360	AT2G32500	724
AT4G17360	AT2G32640	813
AT4G17360	AT2G33180	823
AT4G17360	AT2G34860	809
AT4G17360	AT2G35040	231
AT4G17360	AT2G35120	203
AT4G17360	AT2G35370	355
AT4G17360	AT2G36145	809
AT4G17360	AT2G36890	763
AT4G17360	AT2G36990	758
AT4G17360	AT2G37630	763
AT4G17360	AT2G37690	206
AT4G17360	AT2G38660	143
AT4G17360	AT2G39470	724
AT4G17360	AT2G39880	763
AT4G17360	AT2G41680	795
AT4G17360	AT2G42220	821
AT4G17360	AT2G42600	200
AT4G17360	AT2G43090	792
AT4G17360	AT2G43100	792
AT4G17360	AT2G43560	777
AT4G17360	AT2G45130	762
AT4G17360	AT2G45300	832
AT4G17360	AT2G46410	763
AT4G17360	AT2G46910	820
AT4G17360	AT2G47190	763
AT4G17360	AT2G47460	763
AT4G17360	AT2G47910	846
AT4G17360	AT2G48070	846
AT4G17360	AT3G01140	763
AT4G17360	AT3G01440	749
AT4G17360	AT3G01480	798
AT4G17360	AT3G01530	763
AT4G17360	AT3G02020	571
AT4G17360	AT3G02040	717
AT4G17360	AT3G02940	763
AT4G17360	AT3G03710	837
AT4G17360	AT3G06490	763
AT4G17360	AT3G07670	804
AT4G17360	AT3G08010	849
AT4G17360	AT3G08500	763
AT4G17360	AT3G09050	800
AT4G17360	AT3G09230	763
AT4G17360	AT3G09370	763
AT4G17360	AT3G09810	837
AT4G17360	AT3G10060	802
AT4G17360	AT3G10160	678
AT4G17360	AT3G10840	768
AT4G17360	AT3G10920	849
AT4G17360	AT3G11440	763
AT4G17360	AT3G12290	62
AT4G17360	AT3G12640	819
AT4G17360	AT3G12685	798
AT4G17360	AT3G12720	763
AT4G17360	AT3G12820	763
AT4G17360	AT3G12860	632
AT4G17360	AT3G12930	820
AT4G17360	AT3G13180	811
AT4G17360	AT3G13440	763
AT4G17360	AT3G13540	763
AT4G17360	AT3G13890	763
AT4G17360	AT3G14940	200
AT4G17360	AT3G15020	200
AT4G17360	AT3G15110	795
AT4G17360	AT3G16250	709
AT4G17360	AT3G16810	820
AT4G17360	AT3G17240	321
AT4G17360	AT3G17930	765
AT4G17360	AT3G18100	763
AT4G17360	AT3G18390	812
AT4G17360	AT3G18500	810
AT4G17360	AT3G18890	821
AT4G17360	AT3G19480	773
AT4G17360	AT3G21110	215
AT4G17360	AT3G22210	813
AT4G17360	AT3G22860	384
AT4G17360	AT3G23250	763
AT4G17360	AT3G23700	727
AT4G17360	AT3G24310	763
AT4G17360	AT3G24430	787
AT4G17360	AT3G25480	810
AT4G17360	AT3G25690	820
AT4G17360	AT3G25805	754
AT4G17360	AT3G26710	760
AT4G17360	AT3G26900	835
AT4G17360	AT3G27785	763
AT4G17360	AT3G27810	763
AT4G17360	AT3G27920	763
AT4G17360	AT3G28470	763
AT4G17360	AT3G28910	763
AT4G17360	AT3G29020	763
AT4G17360	AT3G29185	798
AT4G17360	AT3G30210	763
AT4G17360	AT3G43540	826
[truncated: 998,000+ more rows]
