# Supplementary material for: A Shortest-Path-Based Method for the Analysis and Prediction of Fruit-Related Genes in Arabidopsis thaliana
Source: PLoS One. 2016 Jul 19;11(7):e0159519. doi: 10.1371/journal.pone.0159519 (PMC4951011; doi:10.1371/journal.pone.0159519)
Supplement: S4 Table — (TXT) [file pone.0159519.s004.txt]

AT2G29630	AT1G06460	169
AT2G29630	AT1G06650	846
AT2G29630	AT1G06680	483
AT2G29630	AT1G06690	787
AT2G29630	AT1G07050	771
AT2G29630	AT1G07280	525
AT2G29630	AT1G07320	755
AT2G29630	AT1G07440	439
AT2G29630	AT1G07615	847
AT2G29630	AT1G07720	841
AT2G29630	AT1G08380	709
AT2G29630	AT1G08520	696
AT2G29630	AT1G08550	403
AT2G29630	AT1G08980	637
AT2G29630	AT1G09310	663
AT2G29630	AT1G09340	443
AT2G29630	AT1G09430	763
AT2G29630	AT1G09795	665
AT2G29630	AT1G10360	824
AT2G29630	AT1G10510	591
AT2G29630	AT1G10670	763
AT2G29630	AT1G10760	371
AT2G29630	AT1G11430	829
AT2G29630	AT1G11530	842
AT2G29630	AT1G11860	764
AT2G29630	AT1G12250	762
AT2G29630	AT1G12900	526
AT2G29630	AT1G13020	710
AT2G29630	AT1G13090	812
AT2G29630	AT1G13270	840
AT2G29630	AT1G13930	824
AT2G29630	AT1G14030	812
AT2G29630	AT1G14150	449
AT2G29630	AT1G14270	689
AT2G29630	AT1G14345	660
AT2G29630	AT1G14700	850
AT2G29630	AT1G14810	718
AT2G29630	AT1G15260	637
AT2G29630	AT1G15730	827
AT2G29630	AT1G15820	817
AT2G29630	AT1G15980	554
AT2G29630	AT1G16080	833
AT2G29630	AT1G16720	828
AT2G29630	AT1G16880	697
AT2G29630	AT1G16900	712
AT2G29630	AT1G17100	583
AT2G29630	AT1G17220	615
AT2G29630	AT1G17530	849
AT2G29630	AT1G18060	824
AT2G29630	AT1G18170	722
AT2G29630	AT1G18440	762
AT2G29630	AT1G18730	509
AT2G29630	AT1G19150	583
AT2G29630	AT1G19730	762
AT2G29630	AT1G19920	796
AT2G29630	AT1G20020	270
AT2G29630	AT1G20340	596
AT2G29630	AT1G20696	832
AT2G29630	AT1G20810	795
AT2G29630	AT1G21065	823
AT2G29630	AT1G21500	812
AT2G29630	AT1G21600	671
AT2G29630	AT1G21680	838
AT2G29630	AT1G22360	848
AT2G29630	AT1G22430	826
AT2G29630	AT1G22630	609
AT2G29630	AT1G22700	771
AT2G29630	AT1G22710	754
AT2G29630	AT1G22850	826
AT2G29630	AT1G22940	1
AT2G29630	AT1G23130	805
AT2G29630	AT1G23310	559
AT2G29630	AT1G23740	759
AT2G29630	AT1G24340	809
AT2G29630	AT1G25440	593
AT2G29630	AT1G26220	804
AT2G29630	AT1G26230	625
AT2G29630	AT1G27480	531
AT2G29630	AT1G28140	762
AT2G29630	AT1G29070	765
AT2G29630	AT1G29390	709
AT2G29630	AT1G29670	844
AT2G29630	AT1G29700	810
AT2G29630	AT1G29900	592
AT2G29630	AT1G30380	759
AT2G29630	AT1G31170	714
AT2G29630	AT1G31190	729
AT2G29630	AT1G31330	649
AT2G29630	AT1G31420	801
AT2G29630	AT1G31800	621
AT2G29630	AT1G31860	771
AT2G29630	AT1G31920	774
AT2G29630	AT1G32060	381
AT2G29630	AT1G32070	849
AT2G29630	AT1G32080	564
AT2G29630	AT1G32160	746
AT2G29630	AT1G32220	843
AT2G29630	AT1G32470	381
AT2G29630	AT1G32550	573
AT2G29630	AT1G32990	748
AT2G29630	AT1G33360	760
AT2G29630	AT1G35340	832
AT2G29630	AT1G35420	462
AT2G29630	AT1G42550	728
AT2G29630	AT1G42970	473
AT2G29630	AT1G43560	800
AT2G29630	AT1G43670	832
AT2G29630	AT1G44350	846
AT2G29630	AT1G44575	498
AT2G29630	AT1G44920	724
AT2G29630	AT1G45145	768
AT2G29630	AT1G45230	838
AT2G29630	AT1G45332	766
AT2G29630	AT1G45474	642
AT2G29630	AT1G48210	757
AT2G29630	AT1G48350	799
AT2G29630	AT1G48520	567
AT2G29630	AT1G49010	815
AT2G29630	AT1G49380	762
AT2G29630	AT1G49750	642
AT2G29630	AT1G49970	793
AT2G29630	AT1G49975	812
AT2G29630	AT1G50320	779
AT2G29630	AT1G50450	795
AT2G29630	AT1G50480	807
AT2G29630	AT1G50900	662
AT2G29630	AT1G51110	559
AT2G29630	AT1G51460	848
AT2G29630	AT1G51760	846
AT2G29630	AT1G51780	846
AT2G29630	AT1G51805	754
AT2G29630	AT1G51940	846
AT2G29630	AT1G52220	596
AT2G29630	AT1G52230	706
AT2G29630	AT1G52510	782
AT2G29630	AT1G52590	815
AT2G29630	AT1G52870	562
AT2G29630	AT1G53230	754
AT2G29630	AT1G53800	765
AT2G29630	AT1G54350	508
AT2G29630	AT1G54500	552
AT2G29630	AT1G54780	600
AT2G29630	AT1G54820	815
AT2G29630	AT1G55480	592
AT2G29630	AT1G55490	806
AT2G29630	AT1G55670	652
AT2G29630	AT1G56070	766
AT2G29630	AT1G56190	785
AT2G29630	AT1G56500	546
AT2G29630	AT1G58684	790
AT2G29630	AT1G59124	837
AT2G29630	AT1G59359	790
AT2G29630	AT1G59840	802
AT2G29630	AT1G60000	599
AT2G29630	AT1G60550	813
AT2G29630	AT1G60600	824
AT2G29630	AT1G60800	785
AT2G29630	AT1G60810	763
AT2G29630	AT1G61520	617
AT2G29630	AT1G62630	835
AT2G29630	AT1G62750	603
AT2G29630	AT1G62780	712
AT2G29630	AT1G63970	728
AT2G29630	AT1G64150	787
AT2G29630	AT1G64355	709
AT2G29630	AT1G64510	724
AT2G29630	AT1G64670	809
AT2G29630	AT1G64680	604
AT2G29630	AT1G64770	764
AT2G29630	AT1G65230	482
AT2G29630	AT1G65260	765
AT2G29630	AT1G66820	826
AT2G29630	AT1G66970	697
AT2G29630	AT1G66980	840
AT2G29630	AT1G67280	813
AT2G29630	AT1G67700	594
AT2G29630	AT1G67740	660
AT2G29630	AT1G67840	701
AT2G29630	AT1G68010	266
AT2G29630	AT1G68520	546
AT2G29630	AT1G68530	699
AT2G29630	AT1G68590	609
AT2G29630	AT1G68830	844
AT2G29630	AT1G68890	717
AT2G29630	AT1G69740	738
AT2G29630	AT1G69830	661
AT2G29630	AT1G69870	820
AT2G29630	AT1G69935	802
AT2G29630	AT1G70760	531
AT2G29630	AT1G70820	724
AT2G29630	AT1G71480	795
AT2G29630	AT1G71500	500
AT2G29630	AT1G71695	783
AT2G29630	AT1G71697	762
AT2G29630	AT1G71810	812
AT2G29630	AT1G72030	649
AT2G29630	AT1G72050	802
AT2G29630	AT1G72190	660
AT2G29630	AT1G72610	616
AT2G29630	AT1G73060	581
AT2G29630	AT1G73110	767
AT2G29630	AT1G73170	809
AT2G29630	AT1G73655	509
AT2G29630	AT1G74070	800
AT2G29630	AT1G74260	670
AT2G29630	AT1G74320	762
AT2G29630	AT1G74470	538
AT2G29630	AT1G74730	717
AT2G29630	AT1G74850	776
AT2G29630	AT1G74880	566
AT2G29630	AT1G75350	598
AT2G29630	AT1G75460	447
AT2G29630	AT1G75690	622
AT2G29630	AT1G76020	804
AT2G29630	AT1G76080	810
AT2G29630	AT1G76100	557
AT2G29630	AT1G76730	439
AT2G29630	AT1G77090	622
AT2G29630	AT1G77490	642
AT2G29630	AT1G78020	751
AT2G29630	AT1G78630	724
AT2G29630	AT1G78995	576
AT2G29630	AT1G79440	849
AT2G29630	AT1G79510	748
AT2G29630	AT1G79850	755
AT2G29630	AT1G80480	712
AT2G29630	AT2G01110	801
AT2G29630	AT2G01320	520
AT2G29630	AT2G01590	782
AT2G29630	AT2G01620	642
AT2G29630	AT2G01870	742
AT2G29630	AT2G02450	846
AT2G29630	AT2G02500	638
AT2G29630	AT2G03310	687
AT2G29630	AT2G03420	525
AT2G29630	AT2G03550	503
AT2G29630	AT2G03750	712
AT2G29630	AT2G04039	835
AT2G29630	AT2G04700	742
AT2G29630	AT2G05310	545
AT2G29630	AT2G05520	832
AT2G29630	AT2G05620	813
AT2G29630	AT2G06520	835
AT2G29630	AT2G10940	838
AT2G29630	AT2G13360	617
AT2G29630	AT2G14720	751
AT2G29630	AT2G15050	704
AT2G29630	AT2G17560	827
AT2G29630	AT2G17972	838
AT2G29630	AT2G18230	715
AT2G29630	AT2G18710	771
AT2G29630	AT2G19940	849
AT2G29630	AT2G20260	652
AT2G29630	AT2G20420	449
AT2G29630	AT2G20690	660
AT2G29630	AT2G20725	805
AT2G29630	AT2G20890	566
AT2G29630	AT2G21280	636
AT2G29630	AT2G21330	657
AT2G29630	AT2G21385	830
AT2G29630	AT2G21470	668
AT2G29630	AT2G21530	427
AT2G29630	AT2G21960	698
AT2G29630	AT2G21970	813
AT2G29630	AT2G22650	696
AT2G29630	AT2G22870	760
AT2G29630	AT2G22980	804
AT2G29630	AT2G23390	748
AT2G29630	AT2G23670	800
AT2G29630	AT2G24060	843
AT2G29630	AT2G24090	823
AT2G29630	AT2G24270	599
AT2G29630	AT2G24280	787
AT2G29630	AT2G24580	696
AT2G29630	AT2G24820	423
AT2G29630	AT2G26330	824
AT2G29630	AT2G26340	615
AT2G29630	AT2G26500	571
AT2G29630	AT2G26830	762
AT2G29630	AT2G26900	568
AT2G29630	AT2G26910	801
AT2G29630	AT2G27680	526
AT2G29630	AT2G28605	832
AT2G29630	AT2G28800	838
AT2G29630	AT2G28900	694
AT2G29630	AT2G29150	809
AT2G29630	AT2G29180	795
AT2G29630	AT2G29260	805
AT2G29630	AT2G29290	687
AT2G29630	AT2G29300	805
AT2G29630	AT2G29310	632
AT2G29630	AT2G29320	751
AT2G29630	AT2G29340	809
AT2G29630	AT2G29360	660
AT2G29630	AT2G29370	805
AT2G29630	AT2G30110	668
AT2G29630	AT2G30170	765
AT2G29630	AT2G30200	717
AT2G29630	AT2G30370	729
AT2G29630	AT2G30390	432
AT2G29630	AT2G30570	760
AT2G29630	AT2G30670	805
AT2G29630	AT2G30950	628
AT2G29630	AT2G31040	260
AT2G29630	AT2G31955	843
AT2G29630	AT2G32410	668
AT2G29630	AT2G32480	687
AT2G29630	AT2G32500	832
AT2G29630	AT2G34860	548
AT2G29630	AT2G35260	706
AT2G29630	AT2G35370	405
AT2G29630	AT2G35410	600
AT2G29630	AT2G35450	738
AT2G29630	AT2G35490	730
AT2G29630	AT2G35500	777
AT2G29630	AT2G35780	830
AT2G29630	AT2G35960	805
AT2G29630	AT2G36000	682
AT2G29630	AT2G36130	809
AT2G29630	AT2G36145	570
AT2G29630	AT2G36390	542
AT2G29630	AT2G36430	771
AT2G29630	AT2G36990	617
AT2G29630	AT2G37220	698
AT2G29630	AT2G37660	697
AT2G29630	AT2G37690	182
AT2G29630	AT2G38130	840
AT2G29630	AT2G38170	757
AT2G29630	AT2G38330	802
AT2G29630	AT2G39010	740
AT2G29630	AT2G39210	792
AT2G29630	AT2G39470	549
AT2G29630	AT2G39730	570
AT2G29630	AT2G39930	824
AT2G29630	AT2G40100	823
AT2G29630	AT2G40490	815
AT2G29630	AT2G41680	819
AT2G29630	AT2G41840	804
AT2G29630	AT2G41940	805
AT2G29630	AT2G42220	765
AT2G29630	AT2G42600	627
AT2G29630	AT2G42690	595
AT2G29630	AT2G43030	733
AT2G29630	AT2G43360	718
AT2G29630	AT2G43560	703
AT2G29630	AT2G44050	776
AT2G29630	AT2G44920	653
AT2G29630	AT2G45030	766
AT2G29630	AT2G45270	832
AT2G29630	AT2G45590	804
AT2G29630	AT2G45740	530
AT2G29630	AT2G45850	721
AT2G29630	AT2G46820	701
AT2G29630	AT2G47590	701
AT2G29630	AT2G47910	600
AT2G29630	AT2G48070	742
AT2G29630	AT3G01440	600
AT2G29630	AT3G01480	616
AT2G29630	AT3G01500	710
AT2G29630	AT3G01660	621
AT2G29630	AT3G02050	704
AT2G29630	AT3G02690	777
AT2G29630	AT3G02730	433
AT2G29630	AT3G02875	846
AT2G29630	AT3G04550	476
AT2G29630	AT3G04630	627
AT2G29630	AT3G04760	516
AT2G29630	AT3G04890	805
AT2G29630	AT3G05350	815
AT2G29630	AT3G05880	849
AT2G29630	AT3G06483	576
AT2G29630	AT3G06510	640
AT2G29630	AT3G07010	811
AT2G29630	AT3G07670	545
AT2G29630	AT3G08010	615
AT2G29630	AT3G08740	729
AT2G29630	AT3G08940	809
AT2G29630	AT3G09210	765
AT2G29630	AT3G09390	838
AT2G29630	AT3G09650	830
AT2G29630	AT3G10060	765
AT2G29630	AT3G10410	830
AT2G29630	AT3G10840	830
AT2G29630	AT3G10970	779
AT2G29630	AT3G11170	813
AT2G29630	AT3G11250	809
AT2G29630	AT3G12780	367
AT2G29630	AT3G12915	766
AT2G29630	AT3G13120	733
AT2G29630	AT3G13920	849
AT2G29630	AT3G14210	804
AT2G29630	AT3G14415	693
AT2G29630	AT3G14420	472
AT2G29630	AT3G14930	753
AT2G29630	AT3G15095	801
AT2G29630	AT3G15110	615
AT2G29630	AT3G15190	807
AT2G29630	AT3G15353	846
AT2G29630	AT3G15360	497
AT2G29630	AT3G15570	826
AT2G29630	AT3G15840	381
AT2G29630	AT3G15900	835
AT2G29630	AT3G16140	520
AT2G29630	AT3G16250	475
AT2G29630	AT3G17040	796
AT2G29630	AT3G17930	486
AT2G29630	AT3G17940	848
AT2G29630	AT3G18050	805
AT2G29630	AT3G18080	528
AT2G29630	AT3G18500	639
AT2G29630	AT3G18890	599
AT2G29630	AT3G19000	765
AT2G29630	AT3G19480	737
AT2G29630	AT3G19490	755
AT2G29630	AT3G19800	517
AT2G29630	AT3G19810	833
AT2G29630	AT3G20330	827
AT2G29630	AT3G20390	776
AT2G29630	AT3G20810	846
AT2G29630	AT3G20820	821
AT2G29630	AT3G21055	830
AT2G29630	AT3G21110	846
AT2G29630	AT3G21760	701
AT2G29630	AT3G22150	843
AT2G29630	AT3G22210	671
AT2G29630	AT3G22890	757
AT2G29630	AT3G22980	766
AT2G29630	AT3G23400	748
AT2G29630	AT3G23700	421
AT2G29630	AT3G23760	754
AT2G29630	AT3G24030	364
AT2G29630	AT3G24190	799
AT2G29630	AT3G24430	443
AT2G29630	AT3G25230	840
AT2G29630	AT3G25530	818
AT2G29630	AT3G25660	550
AT2G29630	AT3G25690	347
AT2G29630	AT3G25805	757
AT2G29630	AT3G25880	668
AT2G29630	AT3G26060	355
AT2G29630	AT3G26070	740
AT2G29630	AT3G26085	830
AT2G29630	AT3G26400	704
AT2G29630	AT3G26570	763
AT2G29630	AT3G26580	848
AT2G29630	AT3G26650	544
AT2G29630	AT3G26710	723
AT2G29630	AT3G26740	748
AT2G29630	AT3G26900	804
AT2G29630	AT3G27160	848
AT2G29630	AT3G27740	809
AT2G29630	AT3G27850	835
AT2G29630	AT3G27925	745
AT2G29630	AT3G28040	830
AT2G29630	AT3G28080	815
AT2G29630	AT3G29030	824
AT2G29630	AT3G29185	698
AT2G29630	AT3G29320	408
AT2G29630	AT3G44620	538
AT2G29630	AT3G44880	826
AT2G29630	AT3G44890	831
AT2G29630	AT3G45140	799
AT2G29630	AT3G45780	813
AT2G29630	AT3G46630	787
AT2G29630	AT3G46780	543
AT2G29630	AT3G46970	363
AT2G29630	AT3G47070	509
AT2G29630	AT3G47430	823
AT2G29630	AT3G47650	640
AT2G29630	AT3G47860	397
AT2G29630	AT3G48110	718
AT2G29630	AT3G48200	553
AT2G29630	AT3G48330	832
AT2G29630	AT3G48420	647
AT2G29630	AT3G48730	809
AT2G29630	AT3G48740	795
AT2G29630	AT3G49260	742
AT2G29630	AT3G50530	830
AT2G29630	AT3G50685	765
AT2G29630	AT3G50820	626
AT2G29630	AT3G51030	779
AT2G29630	AT3G51420	411
AT2G29630	AT3G51510	383
AT2G29630	AT3G51600	849
AT2G29630	AT3G51820	570
AT2G29630	AT3G52150	787
AT2G29630	AT3G52155	751
AT2G29630	AT3G52180	548
AT2G29630	AT3G52380	818
AT2G29630	AT3G52750	697
AT2G29630	AT3G53460	721
AT2G29630	AT3G53470	815
AT2G29630	AT3G53920	599
AT2G29630	AT3G54050	264
AT2G29630	AT3G54210	698
AT2G29630	AT3G54890	751
AT2G29630	AT3G55010	200
AT2G29630	AT3G55040	823
AT2G29630	AT3G55250	765
AT2G29630	AT3G55330	526
AT2G29630	AT3G55630	692
AT2G29630	AT3G55800	284
AT2G29630	AT3G55920	809
AT2G29630	AT3G56010	562
AT2G29630	AT3G56630	838
AT2G29630	AT3G56650	712
AT2G29630	AT3G56940	740
AT2G29630	AT3G58070	846
AT2G29630	AT3G58610	774
AT2G29630	AT3G59630	764
AT2G29630	AT3G59780	687
AT2G29630	AT3G60750	622
AT2G29630	AT3G61080	667
AT2G29630	AT3G61470	548
AT2G29630	AT3G61700	790
AT2G29630	AT3G61870	383
AT2G29630	AT3G62030	844
AT2G29630	AT3G62410	581
AT2G29630	AT3G62550	533
AT2G29630	AT3G62750	765
AT2G29630	AT3G62910	810
AT2G29630	AT3G63140	429
AT2G29630	AT3G63160	323
AT2G29630	AT3G63190	781
AT2G29630	AT3G63410	631
AT2G29630	AT3G63490	642
AT2G29630	AT3G63520	728
AT2G29630	AT4G00370	837
AT2G29630	AT4G00895	820
AT2G29630	AT4G01050	693
AT2G29630	AT4G01150	717
AT2G29630	AT4G01310	678
AT2G29630	AT4G01800	765
AT2G29630	AT4G02260	790
AT2G29630	AT4G02530	512
AT2G29630	AT4G02770	594
AT2G29630	AT4G03150	779
AT2G29630	AT4G03205	783
AT2G29630	AT4G03280	314
AT2G29630	AT4G03520	796
AT2G29630	AT4G04330	545
AT2G29630	AT4G04640	321
AT2G29630	AT4G04890	832
AT2G29630	AT4G05180	527
AT2G29630	AT4G09010	620
AT2G29630	AT4G09020	789
AT2G29630	AT4G09650	647
AT2G29630	AT4G09760	762
AT2G29630	AT4G09900	824
AT2G29630	AT4G10000	844
AT2G29630	AT4G10060	681
AT2G29630	AT4G10120	799
AT2G29630	AT4G10300	580
AT2G29630	AT4G10340	710
AT2G29630	AT4G10770	844
AT2G29630	AT4G12310	573
AT2G29630	AT4G12600	706
AT2G29630	AT4G12800	516
AT2G29630	AT4G12830	792
AT2G29630	AT4G13250	759
AT2G29630	AT4G13670	802
AT2G29630	AT4G13840	840
AT2G29630	AT4G14070	734
AT2G29630	AT4G14540	762
AT2G29630	AT4G14680	796
AT2G29630	AT4G14890	608
AT2G29630	AT4G15510	838
AT2G29630	AT4G15545	726
AT2G29630	AT4G15560	544
AT2G29630	AT4G16410	695
AT2G29630	AT4G16890	798
AT2G29630	AT4G17090	701
AT2G29630	AT4G17560	704
AT2G29630	AT4G17600	586
AT2G29630	AT4G18240	802
AT2G29630	AT4G18370	671
AT2G29630	AT4G18480	723
AT2G29630	AT4G18810	577
AT2G29630	AT4G19530	787
AT2G29630	AT4G19540	760
AT2G29630	AT4G20360	799
AT2G29630	AT4G21210	383
AT2G29630	AT4G21280	724
AT2G29630	AT4G21860	712
AT2G29630	AT4G22380	710
AT2G29630	AT4G22720	832
AT2G29630	AT4G22890	688
AT2G29630	AT4G22990	846
AT2G29630	AT4G23890	551
AT2G29630	AT4G24090	816
AT2G29630	AT4G24190	848
AT2G29630	AT4G24930	765
AT2G29630	AT4G24940	668
AT2G29630	AT4G25050	838
AT2G29630	AT4G25080	638
AT2G29630	AT4G25650	823
AT2G29630	AT4G25910	479
AT2G29630	AT4G26370	633
AT2G29630	AT4G26520	721
AT2G29630	AT4G26530	653
AT2G29630	AT4G26650	715
AT2G29630	AT4G27440	454
AT2G29630	AT4G27700	576
AT2G29630	AT4G27800	266
AT2G29630	AT4G28030	674
AT2G29630	AT4G28080	492
AT2G29630	AT4G28390	849
AT2G29630	AT4G28660	636
AT2G29630	AT4G28740	785
AT2G29630	AT4G28750	570
AT2G29630	AT4G29060	754
AT2G29630	AT4G29590	638
AT2G29630	AT4G30950	795
AT2G29630	AT4G31530	699
AT2G29630	AT4G31850	726
AT2G29630	AT4G32260	622
AT2G29630	AT4G32340	534
AT2G29630	AT4G32420	830
AT2G29630	AT4G33010	768
AT2G29630	AT4G33470	546
AT2G29630	AT4G33490	810
AT2G29630	AT4G33500	717
AT2G29630	AT4G34090	717
AT2G29630	AT4G34190	688
AT2G29630	AT4G34350	810
AT2G29630	AT4G34830	636
AT2G29630	AT4G34960	828
AT2G29630	AT4G35250	740
AT2G29630	AT4G35760	782
AT2G29630	AT4G36530	732
AT2G29630	AT4G37000	774
AT2G29630	AT4G37200	720
AT2G29630	AT4G37470	724
AT2G29630	AT4G37930	526
AT2G29630	AT4G38160	828
AT2G29630	AT4G38460	802
AT2G29630	AT4G38770	740
AT2G29630	AT4G38970	652
AT2G29630	AT4G39710	693
AT2G29630	AT4G39970	698
AT2G29630	AT5G01530	631
AT2G29630	AT5G01920	762
AT2G29630	AT5G02120	815
AT2G29630	AT5G02160	514
AT2G29630	AT5G02240	748
AT2G29630	AT5G02490	848
AT2G29630	AT5G02710	815
AT2G29630	AT5G02790	620
AT2G29630	AT5G02830	843
AT2G29630	AT5G02940	765
AT2G29630	AT5G03650	729
AT2G29630	AT5G03880	505
AT2G29630	AT5G03940	723
AT2G29630	AT5G04140	507
AT2G29630	AT5G04360	620
AT2G29630	AT5G04810	684
AT2G29630	AT5G04900	826
AT2G29630	AT5G05200	509
AT2G29630	AT5G05420	714
AT2G29630	AT5G05740	651
AT2G29630	AT5G06290	843
AT2G29630	AT5G06460	668
AT2G29630	AT5G06690	733
AT2G29630	AT5G07020	614
AT2G29630	AT5G07240	714
AT2G29630	AT5G08050	809
AT2G29630	AT5G08280	784
AT2G29630	AT5G08410	452
AT2G29630	AT5G08650	732
AT2G29630	AT5G08670	762
AT2G29630	AT5G08680	762
AT2G29630	AT5G08690	762
AT2G29630	AT5G09660	310
AT2G29630	AT5G10470	816
AT2G29630	AT5G11060	586
AT2G29630	AT5G11330	818
AT2G29630	AT5G11340	840
AT2G29630	AT5G11450	820
AT2G29630	AT5G11480	692
AT2G29630	AT5G13410	787
AT2G29630	AT5G13510	686
AT2G29630	AT5G13630	776
AT2G29630	AT5G13650	641
AT2G29630	AT5G13690	757
AT2G29630	AT5G13720	764
AT2G29630	AT5G13730	537
AT2G29630	AT5G13770	804
AT2G29630	AT5G13780	840
AT2G29630	AT5G14320	798
AT2G29630	AT5G14370	799
AT2G29630	AT5G14710	776
AT2G29630	AT5G14740	596
AT2G29630	AT5G14910	787
AT2G29630	AT5G14970	588
AT2G29630	AT5G15410	807
AT2G29630	AT5G16140	762
AT2G29630	AT5G16400	835
AT2G29630	AT5G17170	505
AT2G29630	AT5G17230	753
AT2G29630	AT5G17520	771
AT2G29630	AT5G18570	847
AT2G29630	AT5G18660	826
AT2G29630	AT5G19180	668
AT2G29630	AT5G19220	642
AT2G29630	AT5G19540	766
AT2G29630	AT5G19830	762
AT2G29630	AT5G19940	726
AT2G29630	AT5G20160	701
AT2G29630	AT5G20280	644
AT2G29630	AT5G20630	662
AT2G29630	AT5G20935	579
AT2G29630	AT5G20990	767
AT2G29630	AT5G22620	800
AT2G29630	AT5G22830	787
AT2G29630	AT5G23060	520
AT2G29630	AT5G23120	413
AT2G29630	AT5G23240	757
AT2G29630	AT5G23300	849
AT2G29630	AT5G23440	813
AT2G29630	AT5G24300	798
AT2G29630	AT5G25230	766
AT2G29630	AT5G25630	703
AT2G29630	AT5G25980	765
AT2G29630	AT5G26040	809
AT2G29630	AT5G26570	373
AT2G29630	AT5G27290	636
AT2G29630	AT5G27560	668
AT2G29630	AT5G28500	743
AT2G29630	AT5G30510	671
AT2G29630	AT5G35170	595
AT2G29630	AT5G35220	751
AT2G29630	AT5G35630	695
AT2G29630	AT5G35790	454
AT2G29630	AT5G36120	818
AT2G29630	AT5G36170	706
AT2G29630	AT5G36210	660
AT2G29630	AT5G36790	413
AT2G29630	AT5G37360	759
AT2G29630	AT5G37850	809
AT2G29630	AT5G37860	714
AT2G29630	AT5G38290	762
AT2G29630	AT5G38510	415
AT2G29630	AT5G38520	452
AT2G29630	AT5G38660	740
AT2G29630	AT5G38980	562
AT2G29630	AT5G39210	693
AT2G29630	AT5G39830	802
AT2G29630	AT5G39950	781
AT2G29630	AT5G41850	776
AT2G29630	AT5G42270	649
AT2G29630	AT5G42310	582
AT2G29630	AT5G42980	780
AT2G29630	AT5G43750	688
AT2G29630	AT5G43780	796
AT2G29630	AT5G44300	777
AT2G29630	AT5G44520	810
AT2G29630	AT5G44650	740
AT2G29630	AT5G45680	575
AT2G29630	AT5G45900	668
AT2G29630	AT5G45930	746
AT2G29630	AT5G46110	363
AT2G29630	AT5G47110	557
AT2G29630	AT5G47190	760
AT2G29630	AT5G48300	708
AT2G29630	AT5G48440	696
AT2G29630	AT5G48590	830
AT2G29630	AT5G48790	671
AT2G29630	AT5G49730	798
AT2G29630	AT5G49840	760
AT2G29630	AT5G50160	744
AT2G29630	AT5G50210	811
AT2G29630	AT5G50240	832
AT2G29630	AT5G50250	830
AT2G29630	AT5G50580	668
AT2G29630	AT5G50680	668
AT2G29630	AT5G50920	817
AT2G29630	AT5G50960	760
AT2G29630	AT5G51010	728
AT2G29630	AT5G51110	609
AT2G29630	AT5G51545	765
AT2G29630	AT5G51820	482
AT2G29630	AT5G52100	704
AT2G29630	AT5G52440	821
AT2G29630	AT5G52780	629
AT2G29630	AT5G52970	629
AT2G29630	AT5G53350	760
AT2G29630	AT5G53490	548
AT2G29630	AT5G53580	722
AT2G29630	AT5G53860	761
AT2G29630	AT5G54140	846
AT2G29630	AT5G54250	605
AT2G29630	AT5G54270	827
AT2G29630	AT5G54290	759
AT2G29630	AT5G54770	45
AT2G29630	AT5G55130	582
AT2G29630	AT5G55220	782
AT2G29630	AT5G55620	849
AT2G29630	AT5G56650	846
AT2G29630	AT5G56660	846
AT2G29630	AT5G57030	768
AT2G29630	AT5G58140	617
AT2G29630	AT5G58250	765
AT2G29630	AT5G58260	540
AT2G29630	AT5G58330	503
AT2G29630	AT5G58370	760
AT2G29630	AT5G59250	744
AT2G29630	AT5G60100	690
AT2G29630	AT5G60600	466
AT2G29630	AT5G61410	781
AT2G29630	AT5G62030	764
AT2G29630	AT5G62790	719
AT2G29630	AT5G62840	828
AT2G29630	AT5G62850	741
AT2G29630	AT5G63180	807
AT2G29630	AT5G63310	841
AT2G29630	AT5G63570	833
AT2G29630	AT5G64040	721
AT2G29630	AT5G64280	742
AT2G29630	AT5G64860	509
AT2G29630	AT5G65010	829
AT2G29630	AT5G66190	244
AT2G29630	AT5G66530	666
AT2G29630	AT5G66570	615
AT2G29630	AT5G67290	696
AT2G29630	ATCG00480	762
AT2G29640	AT1G01140	474
AT2G29640	AT1G01650	455
AT2G29640	AT1G02840	698
AT2G29640	AT1G03950	460
AT2G29640	AT1G03980	526
AT2G29640	AT1G04670	492
AT2G29640	AT1G04930	566
AT2G29640	AT1G05385	815
AT2G29640	AT1G05470	699
AT2G29640	AT1G05950	454
AT2G29640	AT1G06010	480
AT2G29640	AT1G06090	492
AT2G29640	AT1G06530	457
AT2G29640	AT1G07040	724
AT2G29640	AT1G07410	455
AT2G29640	AT1G07950	456
AT2G29640	AT1G08010	519
AT2G29640	AT1G08370	566
AT2G29640	AT1G08770	456
AT2G29640	AT1G08780	544
AT2G29640	AT1G10630	456
AT2G29640	AT1G11540	665
AT2G29640	AT1G11620	840
AT2G29640	AT1G11870	626
AT2G29640	AT1G12140	457
AT2G29640	AT1G12250	454
AT2G29640	AT1G12270	799
AT2G29640	AT1G14380	754
AT2G29640	AT1G15750	456
AT2G29640	AT1G16430	460
AT2G29640	AT1G18060	539
AT2G29640	AT1G18340	452
AT2G29640	AT1G18485	456
AT2G29640	AT1G18910	458
AT2G29640	AT1G19970	460
AT2G29640	AT1G20950	456
AT2G29640	AT1G22020	575
AT2G29640	AT1G22040	539
AT2G29640	AT1G22670	842
AT2G29640	AT1G23360	766
AT2G29640	AT1G24290	701
AT2G29640	AT1G27060	460
AT2G29640	AT1G27240	460
AT2G29640	AT1G27340	458
AT2G29640	AT1G27480	476
AT2G29640	AT1G28000	520
AT2G29640	AT1G28100	589
AT2G29640	AT1G28280	525
AT2G29640	AT1G28320	460
AT2G29640	AT1G29030	457
AT2G29640	AT1G30610	809
AT2G29640	AT1G30970	780
AT2G29640	AT1G31160	557
AT2G29640	AT1G31460	455
AT2G29640	AT1G32190	586
AT2G29640	AT1G32330	461
AT2G29640	AT1G32350	468
AT2G29640	AT1G32850	421
AT2G29640	AT1G33890	837
AT2G29640	AT1G34310	540
AT2G29640	AT1G35625	842
AT2G29640	AT1G35630	842
AT2G29640	AT1G36000	485
AT2G29640	AT1G44170	456
AT2G29640	AT1G44800	843
AT2G29640	AT1G47540	492
AT2G29640	AT1G48740	764
AT2G29640	AT1G48760	417
AT2G29640	AT1G49610	809
AT2G29640	AT1G50280	470
AT2G29640	AT1G50410	544
AT2G29640	AT1G50730	837
AT2G29640	AT1G51210	526
AT2G29640	AT1G51300	800
AT2G29640	AT1G52240	846
AT2G29640	AT1G52670	768
AT2G29640	AT1G55890	456
AT2G29640	AT1G55950	476
AT2G29640	AT1G56250	505
AT2G29640	AT1G56510	642
AT2G29640	AT1G57560	470
AT2G29640	AT1G57730	812
AT2G29640	AT1G58450	452
AT2G29640	AT1G61750	485
AT2G29640	AT1G62680	551
AT2G29640	AT1G62800	452
AT2G29640	AT1G62990	452
AT2G29640	AT1G63490	458
AT2G29640	AT1G63730	473
AT2G29640	AT1G63930	824
AT2G29640	AT1G64530	456
AT2G29640	AT1G64990	460
AT2G29640	AT1G65370	768
AT2G29640	AT1G65380	815
AT2G29640	AT1G65450	509
AT2G29640	AT1G65480	493
AT2G29640	AT1G66610	766
AT2G29640	AT1G66620	766
AT2G29640	AT1G66630	766
AT2G29640	AT1G66650	766
AT2G29640	AT1G66660	766
AT2G29640	AT1G67110	543
AT2G29640	AT1G67350	456
AT2G29640	AT1G68870	759
AT2G29640	AT1G69420	762
AT2G29640	AT1G70950	471
AT2G29640	AT1G71940	456
AT2G29640	AT1G71980	842
AT2G29640	AT1G72460	455
AT2G29640	AT1G72540	846
AT2G29640	AT1G73130	458
AT2G29640	AT1G73730	571
AT2G29640	AT1G73850	812
AT2G29640	AT1G74130	724
AT2G29640	AT1G74620	842
AT2G29640	AT1G75530	457
AT2G29640	AT1G76730	456
AT2G29640	AT1G80500	460
AT2G29640	AT2G01180	487
AT2G29640	AT2G03110	452
AT2G29640	AT2G03440	470
AT2G29640	AT2G04850	454
AT2G29640	AT2G05410	473
AT2G29640	AT2G07190	455
AT2G29640	AT2G11570	453
AT2G29640	AT2G15910	466
AT2G29640	AT2G16120	476
AT2G29640	AT2G16280	773
AT2G29640	AT2G17680	453
AT2G29640	AT2G18590	453
AT2G29640	AT2G18850	460
AT2G29640	AT2G19300	701
AT2G29640	AT2G19360	454
AT2G29640	AT2G19450	452
AT2G29640	AT2G19680	455
AT2G29640	AT2G20720	489
AT2G29640	AT2G21040	456
AT2G29640	AT2G21230	523
AT2G29640	AT2G21380	454
AT2G29640	AT2G23430	452
AT2G29640	AT2G23640	578
AT2G29640	AT2G24240	458
AT2G29640	AT2G26640	512
AT2G29640	AT2G26890	542
AT2G29640	AT2G28040	472
AT2G29640	AT2G28310	581
AT2G29640	AT2G28850	482
AT2G29640	AT2G30410	460
AT2G29640	AT2G30600	625
AT2G29640	AT2G31440	492
AT2G29640	AT2G31725	460
AT2G29640	AT2G32670	799
AT2G29640	AT2G33230	483
AT2G29640	AT2G33585	462
AT2G29640	AT2G33640	762
AT2G29640	AT2G34490	843
AT2G29640	AT2G35075	699
AT2G29640	AT2G36380	484
AT2G29640	AT2G36450	456
AT2G29640	AT2G36970	548
AT2G29640	AT2G38070	453
AT2G29640	AT2G38910	453
AT2G29640	AT2G40840	464
AT2G29640	AT2G40990	762
AT2G29640	AT2G41980	766
AT2G29640	AT2G43490	458
AT2G29640	AT2G45340	538
AT2G29640	AT2G45600	453
AT2G29640	AT2G45720	647
AT2G29640	AT2G46080	453
AT2G29640	AT2G46225	455
AT2G29640	AT2G47320	601
AT2G29640	AT2G47690	486
AT2G29640	AT3G02875	499
AT2G29640	AT3G03940	504
AT2G29640	AT3G04390	455
AT2G29640	AT3G04530	473
AT2G29640	AT3G05680	452
AT2G29640	AT3G06710	387
AT2G29640	AT3G07320	498
AT2G29640	AT3G07400	573
AT2G29640	AT3G07565	701
AT2G29640	AT3G08620	455
AT2G29640	AT3G08780	457
AT2G29640	AT3G10730	460
AT2G29640	AT3G11560	846
AT2G29640	AT3G11870	453
AT2G29640	AT3G11920	474
AT2G29640	AT3G12250	476
AT2G29640	AT3G12770	454
AT2G29640	AT3G13220	722
AT2G29640	AT3G13290	456
AT2G29640	AT3G13672	766
AT2G29640	AT3G13970	460
AT2G29640	AT3G15260	649
AT2G29640	AT3G15690	480
AT2G29640	AT3G15810	704
AT2G29640	AT3G16290	480
AT2G29640	AT3G16320	548
AT2G29640	AT3G16785	509
AT2G29640	AT3G16890	381
AT2G29640	AT3G17611	493
AT2G29640	AT3G18160	490
AT2G29640	AT3G18690	483
AT2G29640	AT3G19260	813
AT2G29640	AT3G19280	460
AT2G29640	AT3G20290	760
AT2G29640	AT3G20630	728
AT2G29640	AT3G20920	456
AT2G29640	AT3G21410	454
AT2G29640	AT3G22170	846
AT2G29640	AT3G22180	762
AT2G29640	AT3G23100	452
AT2G29640	AT3G23810	776
AT2G29640	AT3G25150	463
AT2G29640	AT3G25210	498
AT2G29640	AT3G25660	477
AT2G29640	AT3G25840	526
AT2G29640	AT3G26020	461
AT2G29640	AT3G26360	460
AT2G29640	AT3G26935	762
AT2G29640	AT3G27050	454
AT2G29640	AT3G27090	455
AT2G29640	AT3G28470	535
AT2G29640	AT3G28810	468
AT2G29640	AT3G29330	457
AT2G29640	AT3G29350	461
AT2G29640	AT3G42570	488
AT2G29640	AT3G43160	512
AT2G29640	AT3G43850	731
AT2G29640	AT3G43950	455
AT2G29640	AT3G45300	500
AT2G29640	AT3G45640	762
AT2G29640	AT3G46140	456
AT2G29640	AT3G46200	454
AT2G29640	AT3G46350	765
AT2G29640	AT3G46920	499
AT2G29640	AT3G48210	637
AT2G29640	AT3G48760	762
AT2G29640	AT3G49080	460
AT2G29640	AT3G49130	453
AT2G29640	AT3G50360	397
AT2G29640	AT3G50760	483
AT2G29640	AT3G50850	453
AT2G29640	AT3G51390	762
AT2G29640	AT3G51480	693
AT2G29640	AT3G52490	456
AT2G29640	AT3G52620	468
AT2G29640	AT3G53350	701
AT2G29640	AT3G53490	461
AT2G29640	AT3G54400	615
AT2G29640	AT3G54970	433
AT2G29640	AT3G54990	734
AT2G29640	AT3G56920	762
AT2G29640	AT3G56930	762
AT2G29640	AT3G57020	505
AT2G29640	AT3G57180	452
AT2G29640	AT3G58040	766
AT2G29640	AT3G58160	476
AT2G29640	AT3G59300	461
AT2G29640	AT3G60300	625
AT2G29640	AT3G60350	454
AT2G29640	AT3G60440	456
AT2G29640	AT3G61270	493
AT2G29640	AT3G61480	833
AT2G29640	AT3G61790	766
AT2G29640	AT3G62020	846
AT2G29640	AT3G62100	454
AT2G29640	AT3G62300	458
AT2G29640	AT3G62970	403
AT2G29640	AT3G63410	766
AT2G29640	AT4G00070	842
AT2G29640	AT4G00100	452
AT2G29640	AT4G00930	770
AT2G29640	AT4G01310	777
AT2G29640	AT4G01450	799
AT2G29640	AT4G01720	642
AT2G29640	AT4G01730	762
AT2G29640	AT4G01895	456
AT2G29640	AT4G02260	753
AT2G29640	AT4G03415	544
AT2G29640	AT4G03420	653
AT2G29640	AT4G04450	688
AT2G29640	AT4G04920	458
AT2G29640	AT4G04940	476
AT2G29640	AT4G05260	488
AT2G29640	AT4G05520	760
AT2G29640	AT4G05620	484
AT2G29640	AT4G08710	484
AT2G29640	AT4G09560	842
AT2G29640	AT4G11310	812
AT2G29640	AT4G11780	480
AT2G29640	AT4G12120	457
AT2G29640	AT4G12900	565
AT2G29640	AT4G13440	575
AT2G29640	AT4G13940	776
AT2G29640	AT4G14990	470
AT2G29640	AT4G15080	762
AT2G29640	AT4G15130	498
AT2G29640	AT4G16350	476
AT2G29640	AT4G18020	701
AT2G29640	AT4G18640	626
AT2G29640	AT4G20260	468
AT2G29640	AT4G20820	571
AT2G29640	AT4G21100	799
AT2G29640	AT4G21630	494
AT2G29640	AT4G21670	456
AT2G29640	AT4G21980	452
AT2G29640	AT4G22580	454
AT2G29640	AT4G22970	452
AT2G29640	AT4G23570	704
AT2G29640	AT4G23740	773
AT2G29640	AT4G24150	453
AT2G29640	AT4G24370	458
AT2G29640	AT4G24630	762
AT2G29640	AT4G25740	454
AT2G29640	AT4G25780	543
AT2G29640	AT4G26650	452
AT2G29640	AT4G27680	461
AT2G29640	AT4G27760	539
AT2G29640	AT4G27880	766
AT2G29640	AT4G27980	485
AT2G29640	AT4G29030	586
AT2G29640	AT4G30540	846
AT2G29640	AT4G30690	668
AT2G29640	AT4G32410	452
AT2G29640	AT4G33350	487
AT2G29640	AT4G33370	564
AT2G29640	AT4G33500	514
AT2G29640	AT4G33870	476
AT2G29640	AT4G33880	480
AT2G29640	AT4G34510	636
AT2G29640	AT4G34680	460
AT2G29640	AT4G34890	592
AT2G29640	AT4G36190	455
AT2G29640	AT4G38560	470
AT2G29640	AT5G01670	480
AT2G29640	AT5G01970	461
AT2G29640	AT5G02290	462
AT2G29640	AT5G02600	832
AT2G29640	AT5G02810	844
AT2G29640	AT5G03460	455
AT2G29640	AT5G04240	455
AT2G29640	AT5G05070	762
AT2G29640	AT5G05530	470
AT2G29640	AT5G06360	493
AT2G29640	AT5G07320	799
AT2G29640	AT5G07340	748
AT2G29640	AT5G07450	480
AT2G29640	AT5G08380	722
AT2G29640	AT5G08500	485
AT2G29640	AT5G09440	521
AT2G29640	AT5G09870	455
AT2G29640	AT5G10750	454
AT2G29640	AT5G11770	543
AT2G29640	AT5G11860	539
AT2G29640	AT5G12440	455
AT2G29640	AT5G13240	452
AT2G29640	AT5G13450	456
AT2G29640	AT5G14490	487
AT2G29640	AT5G14550	460
AT2G29640	AT5G15730	785
AT2G29640	AT5G16410	452
AT2G29640	AT5G16470	701
AT2G29640	AT5G16630	540
AT2G29640	AT5G17250	373
AT2G29640	AT5G18500	455
AT2G29640	AT5G19510	458
AT2G29640	AT5G19990	457
AT2G29640	AT5G20570	514
AT2G29640	AT5G21105	538
AT2G29640	AT5G21940	523
AT2G29640	AT5G22900	470
AT2G29640	AT5G23120	476
AT2G29640	AT5G24150	476
AT2G29640	AT5G25580	456
AT2G29640	AT5G25754	454
AT2G29640	AT5G25930	478
AT2G29640	AT5G26090	458
AT2G29640	AT5G26160	589
AT2G29640	AT5G26300	456
AT2G29640	AT5G27700	753
AT2G29640	AT5G27860	832
AT2G29640	AT5G28010	539
AT2G29640	AT5G35390	809
AT2G29640	AT5G36710	838
AT2G29640	AT5G36925	564
AT2G29640	AT5G37870	766
AT2G29640	AT5G37890	766
AT2G29640	AT5G37900	766
AT2G29640	AT5G37910	766
AT2G29640	AT5G37930	766
AT2G29640	AT5G38340	466
AT2G29640	AT5G40190	485
AT2G29640	AT5G40240	456
AT2G29640	AT5G40570	453
AT2G29640	AT5G40620	470
AT2G29640	AT5G41060	762
AT2G29640	AT5G41970	457
AT2G29640	AT5G42100	707
AT2G29640	AT5G42440	560
AT2G29640	AT5G43330	454
AT2G29640	AT5G43380	586
AT2G29640	AT5G43760	740
AT2G29640	AT5G43820	470
AT2G29640	AT5G44030	838
AT2G29640	AT5G44780	457
AT2G29640	AT5G45530	452
AT2G29640	AT5G46100	453
AT2G29640	AT5G47790	592
AT2G29640	AT5G48110	528
AT2G29640	AT5G48385	462
AT2G29640	AT5G49330	554
AT2G29640	AT5G49540	523
AT2G29640	AT5G50020	762
AT2G29640	AT5G50610	477
AT2G29640	AT5G50810	464
AT2G29640	AT5G51180	717
AT2G29640	AT5G51620	454
AT2G29640	AT5G52320	533
AT2G29640	AT5G52400	820
AT2G29640	AT5G53360	766
AT2G29640	AT5G56880	474
AT2G29640	AT5G57300	766
AT2G29640	AT5G57590	729
AT2G29640	AT5G57630	642
AT2G29640	AT5G58510	581
AT2G29640	AT5G58670	753
AT2G29640	AT5G59090	543
AT2G29640	AT5G59140	514
AT2G29640	AT5G59930	452
AT2G29640	AT5G60440	801
AT2G29640	AT5G60650	768
AT2G29640	AT5G62140	462
AT2G29640	AT5G62310	474
AT2G29640	AT5G62800	766
AT2G29640	AT5G62810	766
AT2G29640	AT5G63390	457
AT2G29640	AT5G63580	452
AT2G29640	AT5G63670	461
AT2G29640	AT5G64370	764
AT2G29640	AT5G65480	838
AT2G29640	AT5G66160	842
AT2G29640	AT5G66750	542
AT2G29650	AT1G01790	799
AT2G29650	AT1G02475	828
AT2G29650	AT1G03130	661
AT2G29650	AT1G03630	644
AT2G29650	AT1G03680	751
AT2G29650	AT1G04350	671
AT2G29650	AT1G06040	298
AT2G29650	AT1G06430	618
AT2G29650	AT1G06650	807
AT2G29650	AT1G06680	655
AT2G29650	AT1G06690	666
AT2G29650	AT1G06950	799
AT2G29650	AT1G07010	625
AT2G29650	AT1G07180	607
AT2G29650	AT1G07700	282
AT2G29650	AT1G08380	762
AT2G29650	AT1G09340	573
AT2G29650	AT1G09640	724
AT2G29650	AT1G10360	817
AT2G29650	AT1G10900	816
AT2G29650	AT1G11720	710
AT2G29650	AT1G12250	759
AT2G29650	AT1G12900	701
AT2G29650	AT1G13650	817
AT2G29650	AT1G13820	812
AT2G29650	AT1G14150	823
AT2G29650	AT1G14270	609
AT2G29650	AT1G14345	697
AT2G29650	AT1G15290	815
AT2G29650	AT1G15820	647
AT2G29650	AT1G15980	514
AT2G29650	AT1G16720	589
AT2G29650	AT1G16730	835
AT2G29650	AT1G16880	787
AT2G29650	AT1G17050	817
AT2G29650	AT1G17220	706
AT2G29650	AT1G18060	495
AT2G29650	AT1G18360	620
AT2G29650	AT1G18730	817
AT2G29650	AT1G18810	840
AT2G29650	AT1G19150	672
AT2G29650	AT1G19715	712
AT2G29650	AT1G19800	838
AT2G29650	AT1G20020	765
AT2G29650	AT1G21065	818
AT2G29650	AT1G21500	490
AT2G29650	AT1G21640	809
AT2G29650	AT1G22630	733
AT2G29650	AT1G22750	692
AT2G29650	AT1G22850	516
AT2G29650	AT1G23310	557
AT2G29650	AT1G23400	828
AT2G29650	AT1G23740	290
AT2G29650	AT1G26150	846
AT2G29650	AT1G26220	683
AT2G29650	AT1G29700	559
AT2G29650	AT1G30380	815
AT2G29650	AT1G30560	720
AT2G29650	AT1G31330	782
AT2G29650	AT1G31920	765
AT2G29650	AT1G32060	804
AT2G29650	AT1G32080	595
AT2G29650	AT1G32160	557
AT2G29650	AT1G32200	741
AT2G29650	AT1G32220	550
AT2G29650	AT1G32470	824
AT2G29650	AT1G32520	793
AT2G29650	AT1G32550	849
AT2G29650	AT1G32900	828
AT2G29650	AT1G34000	798
AT2G29650	AT1G35420	809
AT2G29650	AT1G42540	812
AT2G29650	AT1G42970	650
AT2G29650	AT1G43710	780
AT2G29650	AT1G44000	599
AT2G29650	AT1G44446	232
AT2G29650	AT1G44575	653
AT2G29650	AT1G45474	689
AT2G29650	AT1G46768	498
AT2G29650	AT1G50020	622
AT2G29650	AT1G50250	657
AT2G29650	AT1G50900	787
AT2G29650	AT1G51110	413
AT2G29650	AT1G51500	849
AT2G29650	AT1G51805	802
AT2G29650	AT1G52220	487
AT2G29650	AT1G52230	634
AT2G29650	AT1G52510	561
AT2G29650	AT1G52870	643
AT2G29650	AT1G53670	735
AT2G29650	AT1G53910	712
AT2G29650	AT1G54350	697
AT2G29650	AT1G54500	721
AT2G29650	AT1G54520	805
AT2G29650	AT1G54780	565
AT2G29650	AT1G54820	787
AT2G29650	AT1G55480	586
AT2G29650	AT1G55620	490
AT2G29650	AT1G55670	833
AT2G29650	AT1G55880	800
AT2G29650	AT1G55960	840
AT2G29650	AT1G56500	724
AT2G29650	AT1G57720	724
AT2G29650	AT1G57770	677
AT2G29650	AT1G58290	754
AT2G29650	AT1G60000	766
AT2G29650	AT1G61520	771
AT2G29650	AT1G62750	717
AT2G29650	AT1G63970	754
AT2G29650	AT1G64680	706
AT2G29650	AT1G64770	762
AT2G29650	AT1G64860	712
AT2G29650	AT1G64900	826
AT2G29650	AT1G65230	530
AT2G29650	AT1G65260	743
AT2G29650	AT1G66130	615
AT2G29650	AT1G66330	699
AT2G29650	AT1G66970	823
AT2G29650	AT1G67700	730
AT2G29650	AT1G67740	627
AT2G29650	AT1G67840	634
AT2G29650	AT1G68010	565
AT2G29650	AT1G68830	270
AT2G29650	AT1G70580	717
AT2G29650	AT1G70610	642
AT2G29650	AT1G70760	804
AT2G29650	AT1G71030	631
AT2G29650	AT1G71480	629
AT2G29650	AT1G71500	748
AT2G29650	AT1G72030	760
AT2G29650	AT1G72610	849
AT2G29650	AT1G73170	816
AT2G29650	AT1G73870	458
AT2G29650	AT1G74470	722
AT2G29650	AT1G74640	799
AT2G29650	AT1G74710	848
AT2G29650	AT1G74730	389
AT2G29650	AT1G75100	488
AT2G29650	AT1G75350	826
AT2G29650	AT1G75460	670
AT2G29650	AT1G75690	413
AT2G29650	AT1G76080	565
AT2G29650	AT1G76100	729
AT2G29650	AT1G76110	800
AT2G29650	AT1G76430	564
AT2G29650	AT1G76450	781
AT2G29650	AT1G76570	799
AT2G29650	AT1G76730	798
AT2G29650	AT1G77090	413
AT2G29650	AT1G77490	762
AT2G29650	AT1G78080	594
AT2G29650	AT1G78140	742
AT2G29650	AT1G78510	830
AT2G29650	AT1G79510	844
AT2G29650	AT1G79600	592
AT2G29650	AT1G79790	844
AT2G29650	AT2G01110	801
AT2G29650	AT2G01590	740
AT2G29650	AT2G03750	787
AT2G29650	AT2G04039	440
AT2G29650	AT2G05070	450
AT2G29650	AT2G05100	824
AT2G29650	AT2G05310	717
AT2G29650	AT2G05620	413
AT2G29650	AT2G13100	500
AT2G29650	AT2G15020	809
AT2G29650	AT2G16440	720
AT2G29650	AT2G17270	719
AT2G29650	AT2G20260	804
AT2G29650	AT2G20890	800
AT2G29650	AT2G21210	849
AT2G29650	AT2G21280	801
AT2G29650	AT2G21320	671
AT2G29650	AT2G21330	664
AT2G29650	AT2G21340	848
AT2G29650	AT2G21370	823
AT2G29650	AT2G21530	804
AT2G29650	AT2G21960	509
AT2G29650	AT2G22990	692
AT2G29650	AT2G23670	759
AT2G29650	AT2G23840	325
AT2G29650	AT2G24270	677
AT2G29650	AT2G24820	526
AT2G29650	AT2G25080	653
AT2G29650	AT2G26080	849
AT2G29650	AT2G26340	820
AT2G29650	AT2G26900	697
AT2G29650	AT2G27680	812
AT2G29650	AT2G28470	707
AT2G29650	AT2G28550	592
AT2G29650	AT2G28605	762
AT2G29650	AT2G29290	801
AT2G29650	AT2G29310	816
AT2G29650	AT2G29360	566
AT2G29650	AT2G30170	810
AT2G29650	AT2G30390	815
AT2G29650	AT2G30520	792
AT2G29650	AT2G30920	849
AT2G29650	AT2G30950	653
AT2G29650	AT2G31380	553
AT2G29650	AT2G32480	734
AT2G29650	AT2G32500	779
AT2G29650	AT2G32640	790
AT2G29650	AT2G33530	846
AT2G29650	AT2G34420	816
AT2G29650	AT2G34460	433
AT2G29650	AT2G34620	807
AT2G29650	AT2G34720	809
AT2G29650	AT2G34860	709
AT2G29650	AT2G35260	462
AT2G29650	AT2G35800	715
AT2G29650	AT2G36145	637
AT2G29650	AT2G36230	759
AT2G29650	AT2G37240	704
AT2G29650	AT2G38060	815
AT2G29650	AT2G38330	839
AT2G29650	AT2G38780	745
AT2G29650	AT2G38940	323
AT2G29650	AT2G39470	824
AT2G29650	AT2G39730	606
AT2G29650	AT2G40460	815
AT2G29650	AT2G40490	719
AT2G29650	AT2G41680	798
AT2G29650	AT2G41710	759
AT2G29650	AT2G42220	607
AT2G29650	AT2G42600	771
AT2G29650	AT2G42690	732
AT2G29650	AT2G42750	809
AT2G29650	AT2G42770	597
AT2G29650	AT2G42975	637
AT2G29650	AT2G43010	586
AT2G29650	AT2G43560	653
AT2G29650	AT2G44920	787
AT2G29650	AT2G46340	779
AT2G29650	AT2G46820	628
AT2G29650	AT2G46830	762
AT2G29650	AT2G46910	801
AT2G29650	AT2G47450	823
AT2G29650	AT2G47940	766
AT2G29650	AT3G01060	159
AT2G29650	AT3G01480	714
AT2G29650	AT3G01550	760
AT2G29650	AT3G02380	709
AT2G29650	AT3G02730	514
AT2G29650	AT3G02830	809
AT2G29650	AT3G02870	846
AT2G29650	AT3G05030	825
AT2G29650	AT3G07670	801
AT2G29650	AT3G08010	813
AT2G29650	AT3G08920	730
AT2G29650	AT3G08940	578
AT2G29650	AT3G10060	671
AT2G29650	AT3G10230	746
AT2G29650	AT3G10420	827
AT2G29650	AT3G11090	719
AT2G29650	AT3G11670	762
AT2G29650	AT3G12320	538
AT2G29650	AT3G12780	798
AT2G29650	AT3G13040	824
AT2G29650	AT3G14230	628
AT2G29650	AT3G14420	712
AT2G29650	AT3G14930	666
AT2G29650	AT3G15210	848
AT2G29650	AT3G15354	846
AT2G29650	AT3G15360	732
AT2G29650	AT3G15840	801
AT2G29650	AT3G15850	762
AT2G29650	AT3G16140	717
AT2G29650	AT3G16520	662
AT2G29650	AT3G16770	801
AT2G29650	AT3G17040	615
AT2G29650	AT3G17930	722
AT2G29650	AT3G18500	790
AT2G29650	AT3G18890	632
AT2G29650	AT3G19170	812
AT2G29650	AT3G19480	765
AT2G29650	AT3G19720	790
AT2G29650	AT3G19800	799
AT2G29650	AT3G21670	620
AT2G29650	AT3G22231	830
AT2G29650	AT3G23400	719
AT2G29650	AT3G23700	809
AT2G29650	AT3G24190	757
AT2G29650	AT3G24430	601
AT2G29650	AT3G24590	815
AT2G29650	AT3G25690	826
AT2G29650	AT3G26060	840
AT2G29650	AT3G26570	232
AT2G29650	AT3G26710	835
AT2G29650	AT3G27690	363
AT2G29650	AT3G27925	534
AT2G29650	AT3G44450	655
AT2G29650	AT3G46630	746
AT2G29650	AT3G46780	644
AT2G29650	AT3G46980	810
AT2G29650	AT3G47070	742
AT2G29650	AT3G47420	709
AT2G29650	AT3G47470	689
AT2G29650	AT3G47500	353
AT2G29650	AT3G48200	795
AT2G29650	AT3G48420	554
AT2G29650	AT3G48850	719
AT2G29650	AT3G50685	740
AT2G29650	AT3G50820	418
AT2G29650	AT3G51420	755
AT2G29650	AT3G51510	639
AT2G29650	AT3G51820	729
AT2G29650	AT3G53090	719
AT2G29650	AT3G53470	710
AT2G29650	AT3G54050	650
AT2G29650	AT3G54500	523
AT2G29650	AT3G54600	751
AT2G29650	AT3G54660	673
AT2G29650	AT3G54890	660
AT2G29650	AT3G54900	644
AT2G29650	AT3G55030	742
AT2G29650	AT3G55250	830
AT2G29650	AT3G55330	730
AT2G29650	AT3G55800	565
AT2G29650	AT3G56080	801
AT2G29650	AT3G56290	771
AT2G29650	AT3G56650	813
AT2G29650	AT3G56940	723
AT2G29650	AT3G59060	425
AT2G29650	AT3G59400	523
AT2G29650	AT3G59780	600
AT2G29650	AT3G61080	653
AT2G29650	AT3G61870	698
AT2G29650	AT3G63140	570
AT2G29650	AT3G63410	780
AT2G29650	AT3G63520	768
AT2G29650	AT4G00165	798
AT2G29650	AT4G00370	816
AT2G29650	AT4G01050	765
AT2G29650	AT4G01690	701
AT2G29650	AT4G02510	849
AT2G29650	AT4G02530	804
AT2G29650	AT4G02770	762
AT2G29650	AT4G02920	636
AT2G29650	AT4G03280	723
AT2G29650	AT4G04640	584
AT2G29650	AT4G04850	650
AT2G29650	AT4G05180	801
AT2G29650	AT4G06746	849
AT2G29650	AT4G09010	746
AT2G29650	AT4G09320	820
AT2G29650	AT4G09350	832
AT2G29650	AT4G09650	614
AT2G29650	AT4G09900	672
AT2G29650	AT4G10340	774
AT2G29650	AT4G11010	591
AT2G29650	AT4G11570	712
AT2G29650	AT4G12310	824
AT2G29650	AT4G12800	717
AT2G29650	AT4G12830	820
AT2G29650	AT4G12980	689
AT2G29650	AT4G13010	549
AT2G29650	AT4G14400	629
AT2G29650	AT4G15560	699
AT2G29650	AT4G16410	732
AT2G29650	AT4G16970	766
AT2G29650	AT4G17550	492
AT2G29650	AT4G17600	818
AT2G29650	AT4G18480	709
AT2G29650	AT4G18740	805
AT2G29650	AT4G18810	771
AT2G29650	AT4G19170	576
AT2G29650	AT4G21210	717
AT2G29650	AT4G21280	832
AT2G29650	AT4G22200	809
AT2G29650	AT4G22890	686
AT2G29650	AT4G23890	734
AT2G29650	AT4G23900	776
AT2G29650	AT4G24700	843
AT2G29650	AT4G25050	760
AT2G29650	AT4G25080	765
AT2G29650	AT4G25220	741
AT2G29650	AT4G25450	796
AT2G29650	AT4G26520	804
AT2G29650	AT4G26530	806
AT2G29650	AT4G26700	760
AT2G29650	AT4G26770	790
AT2G29650	AT4G26850	804
AT2G29650	AT4G26860	632
AT2G29650	AT4G27030	801
AT2G29650	AT4G27310	815
AT2G29650	AT4G27390	840
AT2G29650	AT4G27700	337
AT2G29650	AT4G27710	754
AT2G29650	AT4G28025	818
AT2G29650	AT4G28080	807
AT2G29650	AT4G28660	693
AT2G29650	AT4G28740	800
AT2G29650	AT4G28750	790
AT2G29650	AT4G29590	692
AT2G29650	AT4G30950	782
AT2G29650	AT4G32190	849
AT2G29650	AT4G32260	650
AT2G29650	AT4G32590	807
AT2G29650	AT4G32770	817
AT2G29650	AT4G33010	622
AT2G29650	AT4G34190	837
AT2G29650	AT4G34730	817
AT2G29650	AT4G35250	383
AT2G29650	AT4G35440	409
AT2G29650	AT4G36530	689
AT2G29650	AT4G36920	754
AT2G29650	AT4G37200	722
AT2G29650	AT4G37750	848
AT2G29650	AT4G37760	614
AT2G29650	AT4G37930	609
AT2G29650	AT4G38970	780
AT2G29650	AT4G39710	807
AT2G29650	AT4G39970	799
AT2G29650	AT5G01500	321
AT2G29650	AT5G01530	782
AT2G29650	AT5G02120	557
AT2G29650	AT5G02180	774
AT2G29650	AT5G02810	730
AT2G29650	AT5G02830	817
AT2G29650	AT5G03650	701
AT2G29650	AT5G03880	710
AT2G29650	AT5G04140	649
AT2G29650	AT5G04900	844
AT2G29650	AT5G05200	677
AT2G29650	AT5G06980	545
AT2G29650	AT5G07020	615
AT2G29650	AT5G08050	593
AT2G29650	AT5G08650	577
AT2G29650	AT5G09660	633
AT2G29650	AT5G10470	762
AT2G29650	AT5G11840	835
AT2G29650	AT5G13630	492
AT2G29650	AT5G13650	838
AT2G29650	AT5G13770	631
AT2G29650	AT5G14040	719
AT2G29650	AT5G14060	843
AT2G29650	AT5G14260	813
AT2G29650	AT5G14660	802
AT2G29650	AT5G14740	836
AT2G29650	AT5G14950	848
AT2G29650	AT5G14970	781
AT2G29650	AT5G15850	823
AT2G29650	AT5G15910	771
AT2G29650	AT5G16030	804
AT2G29650	AT5G16400	735
AT2G29650	AT5G16540	820
AT2G29650	AT5G17170	782
AT2G29650	AT5G17230	707
AT2G29650	AT5G17670	805
AT2G29650	AT5G18760	818
AT2G29650	AT5G19220	538
AT2G29650	AT5G19500	809
AT2G29650	AT5G19750	715
AT2G29650	AT5G19850	798
AT2G29650	AT5G19940	458
AT2G29650	AT5G20220	818
AT2G29650	AT5G20380	667
AT2G29650	AT5G21050	721
AT2G29650	AT5G21100	771
AT2G29650	AT5G21930	532
AT2G29650	AT5G22830	676
AT2G29650	AT5G23060	523
AT2G29650	AT5G23120	723
AT2G29650	AT5G24120	693
AT2G29650	AT5G24300	535
AT2G29650	AT5G24930	757
AT2G29650	AT5G25630	833
AT2G29650	AT5G26240	492
AT2G29650	AT5G26820	843
AT2G29650	AT5G27560	790
AT2G29650	AT5G30510	818
AT2G29650	AT5G35170	631
AT2G29650	AT5G35790	765
AT2G29650	AT5G35970	240
AT2G29650	AT5G36790	676
AT2G29650	AT5G36910	815
AT2G29650	AT5G37360	383
AT2G29650	AT5G38510	715
AT2G29650	AT5G38520	530
AT2G29650	AT5G38660	648
AT2G29650	AT5G38980	848
AT2G29650	AT5G40500	701
AT2G29650	AT5G40890	757
AT2G29650	AT5G42070	648
AT2G29650	AT5G42270	793
AT2G29650	AT5G42310	813
AT2G29650	AT5G42480	843
AT2G29650	AT5G43350	761
AT2G29650	AT5G43750	740
AT2G29650	AT5G44190	581
AT2G29650	AT5G44370	824
AT2G29650	AT5G45170	787
AT2G29650	AT5G45680	815
AT2G29650	AT5G45820	495
AT2G29650	AT5G45930	826
AT2G29650	AT5G46110	418
AT2G29650	AT5G48490	799
AT2G29650	AT5G48790	642
AT2G29650	AT5G49730	712
AT2G29650	AT5G49970	675
AT2G29650	AT5G50100	815
AT2G29650	AT5G51010	824
AT2G29650	AT5G51110	765
AT2G29650	AT5G51720	695
AT2G29650	AT5G52540	757
AT2G29650	AT5G52970	815
AT2G29650	AT5G53490	830
AT2G29650	AT5G54270	486
AT2G29650	AT5G56850	762
AT2G29650	AT5G57030	683
AT2G29650	AT5G57040	586
AT2G29650	AT5G57345	284
AT2G29650	AT5G57660	676
AT2G29650	AT5G58140	719
AT2G29650	AT5G58330	779
AT2G29650	AT5G59130	644
AT2G29650	AT5G59250	432
AT2G29650	AT5G59750	821
AT2G29650	AT5G60600	787
AT2G29650	AT5G61670	629
AT2G29650	AT5G61810	846
AT2G29650	AT5G62430	591
AT2G29650	AT5G62790	792
AT2G29650	AT5G63060	805
AT2G29650	AT5G63310	809
AT2G29650	AT5G63380	835
AT2G29650	AT5G64040	787
AT2G29650	AT5G64090	721
AT2G29650	AT5G64170	272
AT2G29650	AT5G64840	461
AT2G29650	AT5G64850	830
AT2G29650	AT5G64940	452
AT2G29650	AT5G65730	838
AT2G29650	AT5G65840	743
AT2G29650	AT5G66190	762
AT2G29650	AT5G66570	634
AT2G29650	AT5G67030	145
AT2G29650	AT5G67370	759
AT2G29650	ATCG00150	594
AT2G29650	ATCG00470	748
AT2G29654	AT1G02450	807
AT2G29654	AT1G07610	538
AT2G29654	AT1G07810	830
AT2G29654	AT1G09415	653
AT2G29654	AT1G10717	343
AT2G29654	AT1G10745	343
AT2G29654	AT1G10747	343
AT2G29654	AT1G58235	343
AT2G29654	AT1G61165	81
AT2G29654	AT1G62181	81
AT2G29654	AT2G29790	343
AT2G29654	AT2G36854	81
AT2G29654	AT2G46567	113
AT2G29654	AT3G09922	809
AT2G29654	AT3G20400	532
AT2G29654	AT3G25882	742
AT2G29654	AT3G30160	81
AT2G29654	AT3G30720	593
AT2G29654	AT3G43420	343
AT2G29654	AT3G43432	343
AT2G29654	AT4G02465	81
AT2G29654	AT4G11020	323
AT2G29654	AT4G12005	343
AT2G29654	AT4G20420	343
AT2G29654	AT4G23870	492
AT2G29654	AT4G31960	81
AT2G29654	AT4G38781	81
AT2G29654	AT5G08220	81
AT2G29654	AT5G24250	343
AT2G29654	AT5G43480	343
AT2G29654	AT5G44540	435
AT2G29654	AT5G50361	81
AT2G29654	AT5G53144	81
AT2G29654	AT5G57567	81
AT2G29654	AT5G66053	343
AT2G29670	AT1G05805	804
AT2G29670	AT1G06460	785
AT2G29670	AT1G07280	717
AT2G29670	AT1G10760	790
AT2G29670	AT1G11210	846
AT2G29670	AT1G22070	740
AT2G29670	AT1G22770	844
AT2G29670	AT1G49720	710
AT2G29670	AT1G61800	837
AT2G29670	AT1G64360	843
AT2G29670	AT1G67860	799
AT2G29670	AT1G70820	809
AT2G29670	AT1G71030	627
AT2G29670	AT1G73750	824
AT2G29670	AT1G78600	813
AT2G29670	AT2G35060	801
AT2G29670	AT2G43010	828
AT2G29670	AT3G15840	809
AT2G29670	AT3G17020	833
AT2G29670	AT3G26280	807
AT2G29670	AT3G46970	774
AT2G29670	AT3G52180	813
AT2G29670	AT3G62550	790
AT2G29670	AT4G01550	821
AT2G29670	AT4G19170	826
AT2G29670	AT4G32940	846
AT2G29670	AT4G37470	840
AT2G29670	AT5G05200	809
AT2G29670	AT5G06260	815
AT2G29670	AT5G14970	772
AT2G29670	AT5G18760	816
AT2G29670	AT5G27280	844
AT2G29670	AT5G44580	840
AT2G29680	AT1G01290	755
AT2G29680	AT1G01370	485
AT2G29680	AT1G01880	727
AT2G29680	AT1G01910	752
AT2G29680	AT1G02100	780
AT2G29680	AT1G02690	513
AT2G29680	AT1G02970	331
AT2G29680	AT1G02980	666
AT2G29680	AT1G03080	845
AT2G29680	AT1G03660	721
AT2G29680	AT1G03670	721
AT2G29680	AT1G03780	596
AT2G29680	AT1G03960	369
AT2G29680	AT1G03980	848
AT2G29680	AT1G04020	768
AT2G29680	AT1G04050	630
AT2G29680	AT1G04440	848
AT2G29680	AT1G04730	191
AT2G29680	AT1G05100	810
AT2G29680	AT1G05320	845
AT2G29680	AT1G05640	721
AT2G29680	AT1G05830	821
AT2G29680	AT1G05835	821
AT2G29680	AT1G06230	717
AT2G29680	AT1G06590	704
AT2G29680	AT1G06760	825
AT2G29680	AT1G07150	810
AT2G29680	AT1G07270	92
AT2G29680	AT1G07370	54
AT2G29680	AT1G07660	592
AT2G29680	AT1G07710	721
AT2G29680	AT1G07745	827
AT2G29680	AT1G07790	487
AT2G29680	AT1G08060	460
AT2G29680	AT1G08125	652
AT2G29680	AT1G08130	256
AT2G29680	AT1G08200	830
AT2G29680	AT1G08260	266
AT2G29680	AT1G08460	844
AT2G29680	AT1G08840	781
AT2G29680	AT1G08880	841
AT2G29680	AT1G09000	810
AT2G29680	AT1G09100	459
AT2G29680	AT1G09190	824
AT2G29680	AT1G09200	565
AT2G29680	AT1G09270	513
AT2G29680	AT1G09450	808
AT2G29680	AT1G09995	346
AT2G29680	AT1G10340	721
AT2G29680	AT1G10430	194
AT2G29680	AT1G10780	818
AT2G29680	AT1G10930	802
AT2G29680	AT1G13220	820
AT2G29680	AT1G13330	825
AT2G29680	AT1G13370	483
AT2G29680	AT1G14400	460
AT2G29680	AT1G14460	202
AT2G29680	AT1G14480	721
AT2G29680	AT1G14500	721
AT2G29680	AT1G14688	816
AT2G29680	AT1G14690	816
AT2G29680	AT1G14750	412
AT2G29680	AT1G15570	32
AT2G29680	AT1G16330	365
AT2G29680	AT1G16630	846
AT2G29680	AT1G16800	782
AT2G29680	AT1G17460	457
AT2G29680	AT1G17720	402
AT2G29680	AT1G17770	619
AT2G29680	AT1G18090	204
AT2G29680	AT1G19080	638
AT2G29680	AT1G19120	841
AT2G29680	AT1G19890	565
AT2G29680	AT1G20010	631
AT2G29680	AT1G20060	831
AT2G29680	AT1G20590	412
AT2G29680	AT1G20610	412
AT2G29680	AT1G20720	739
AT2G29680	AT1G20930	242
AT2G29680	AT1G21690	174
AT2G29680	AT1G21810	799
AT2G29680	AT1G22290	844
AT2G29680	AT1G22300	844
AT2G29680	AT1G23410	564
AT2G29680	AT1G26330	777
AT2G29680	AT1G26480	844
AT2G29680	AT1G26830	712
AT2G29680	AT1G26840	13
AT2G29680	AT1G27880	585
AT2G29680	AT1G27920	816
AT2G29680	AT1G28090	838
AT2G29680	AT1G29150	51
AT2G29680	AT1G29630	272
AT2G29680	AT1G29800	616
AT2G29680	AT1G30520	804
AT2G29680	AT1G30610	840
AT2G29680	AT1G31360	819
AT2G29680	AT1G31810	587
AT2G29680	AT1G32440	834
AT2G29680	AT1G32880	513
AT2G29680	AT1G34046	721
AT2G29680	AT1G34050	721
AT2G29680	AT1G34380	832
AT2G29680	AT1G34460	412
AT2G29680	AT1G34760	844
AT2G29680	AT1G35160	844
AT2G29680	AT1G36280	776
AT2G29680	AT1G43140	715
AT2G29680	AT1G44110	49
AT2G29680	AT1G44900	2
AT2G29680	AT1G45000	461
AT2G29680	AT1G45160	841
AT2G29680	AT1G47200	540
AT2G29680	AT1G47210	36
AT2G29680	AT1G47220	53
AT2G29680	AT1G47230	53
AT2G29680	AT1G47250	51
AT2G29680	AT1G47870	109
AT2G29680	AT1G48050	807
AT2G29680	AT1G48490	841
AT2G29680	AT1G48530	51
AT2G29680	AT1G48610	790
[truncated: 998,000+ more rows]
